# Supplementary material for: Tapping the rhizosphere metabolites for the prebiotic control of soil-borne bacterial wilt disease
Source: Nat Commun. 2023 Jul 26;14:4497. doi: 10.1038/s41467-023-40184-2 (PMC10372070; doi:10.1038/s41467-023-40184-2)
Supplement: Supplementary file 4 — Supplementary data 1 [file 41467_2023_40184_MOESM4_ESM.xlsx]

## Sheet: Sheet1
Metabolites that have different abundances in the healthy and diseased tomato rhizosphere. The statistical tests were conducted at two-sided 5% significance level with Wald applied for multiple comparisons (n = 4 biologically independent samples). The "Classify" column represents the names of the substances. "Peak area-H-Mean" represents the peak area of the substance in healthy samples, and "Pea…
	Classify	Method	P.adj	Estimate	NBoot	Peak area-H-Mean	Peak area-D-Mean
	Gluconolactone	Wald	0.017	7.16627	999	10000000	600000
	2-ketoadipate	Wald	0.001	156.26	999	60000	40000
	Benzoic acid	Wald	0.014	3.95411	999	50000	200000
	Glycerol	Wald	0.043	3.77831	999	500000	800000
	3-hydroxypyruvate	Wald	0.169	9.95721	999	200000	50000
	4-hydroxyphenyl ethanol	Wald	0.045	9.92709	999	40000	90000
	Glycine	Wald	0.122	2.90079	999	40000	30000
	4-cyclohexanedione	Wald	0.151	2.09084	999	90000	70000
	3-dimethylsuccinic acid	Wald	0.06	2.59765	999	20000	50000
	Pelargonic acid	Wald	0.566	0.770866	999	70000	60000
	2-deoxytetronic acid	Wald	0.518	1.31646	999	80000	70000
	4-diaminobutyric acid	Wald	0.864	0.258892	999	30000	20000
	L-threose	Wald	0.006	7.09523	999	300000	60000
	3-aminoisobutyric acid	Wald	0.376	4.52633	999	50000	40000
	L-malic acid	Wald	0.074	3.95233	999	10000	6000
	Threitol	Wald	0.079	5.36884	999	400000	200000
	4-aminobutyric acid	Wald	0.007	6.00292	999	3000000	100000
	Glutamine	Wald	0.038	2.66995	999	5000	20000
	Threonic acid	Wald	0.005	6.45756	999	200000	20000
	N-methyl-l-glutamic acid	Wald	0.164	2.82376	999	8000	6000
	Digitoxose	Wald	0.811	0.334173	999	200000	200000
	D-erythronolactone	Wald	0.395	6.62048	999	100000	60000
	Pimelic acid	Wald	0.096	3.12669	999	100000	90000
	Hexadecane	Wald	0.274	1.3658	999	100000	100000
	Xylose	Wald	0.002	10.8257	999	30000000	600000
	Ribose	Wald	0.012	10.2855	999	30000000	2000000
	Cyclohexylsulfamic acid	Wald	0.149	1.87637	999	30000	20000
	Ribitol	Wald	0.01	6.34314	999	10000000	1000000
	D-arabitol	Wald	0.152	2.27342	999	400000	300000
	4-hydroxy-3-methoxybenzoic acid;	Wald	0.105	2.89872	999	90000	100000
	10-hydroxydecanoic acid	Wald	0.995	0.000777585	999	200000	200000
	Shikimic acid	Wald	0.007	10.6775	999	200000	10000
	Tagatose	Wald	0.003	10.5611	999	400000	20000
	Dehydroascorbic acid	Wald	0.547	0.778734	999	50000	60000
	Myristic acid	Wald	0.125	2.07357	999	400000	300000
	Fructose	Wald	0.002	12.0286	999	40000000	200000
	Mannose	Wald	0.007	6.43756	999	5000000	100000
	Nicotinoylglycine	Wald	0.181	3.89735	999	100000	70000
	Tyramine	Wald	0.001	8.86899	999	20000000	300000
	Sorbitol	Wald	0.078	4.80889	999	5000000	10000000
	4-hydroxybenzoic acid	Wald	0.036	23.0909	999	40000	1000000
	2-hydroxypyridine	Wald	0.008	2.45212	999	4000000	2000000
	Gluconic acid	Wald	0.059	6.76728	999	100000	10000
	4-nitroquinoline-N-oxide	Wald	0.134	2.16006	999	100000	90000
	Palmitic acid	Wald	0.216	2.11664	999	70000000	60000000
	Inositol	Wald	0.005	9.74702	999	30000000	1000000
	N-acetyl-beta-D-mannosamine	Wald	0.756	0.363732	999	200000	200000
	Linoleic acid methyl ester	Wald	0.19	1.70748	999	20000	30000
	d-glucoheptose	Wald	0.002	6.47699	999	3000000	100000
	Lactic acid	Wald	0.011	9.40658	999	30000000	2000000
	Heptadecanoic acid	Wald	0.223	1.91358	999	800000	500000
	Tryptophan	Wald	0.93	0.103976	999	60000	60000
	Oleic acid	Wald	0.105	3.28292	999	300000	200000
	Elaidic acid	Wald	0.082	3.5604	999	800000	500000
	Phytanic acid	Wald	0.014	3.64246	999	20000000	40000000
	Spermidine	Wald	0.348	0.612689	999	2000000	2000000
	Phenyl beta-D-glucopyranoside	Wald	0.006	4.72953	999	5000000	400000
	Atropine	Wald	0.347	0.637586	999	3000000	4000000
	DL-dihydrosphingosine	Wald	0.008	7.92831	999	1000000	200000
	2-monopalmitin	Wald	0.098	1.27477	999	3000000	2000000
	Sucrose	Wald	0.007	8.47988	999	50000000	20000000
	Prostaglandin	Wald	0.929	0.122162	999	50000	40000
	Monostearin	Wald	0.04	9.40931	999	300000	800000
	Maltose	Wald	0.274	28.967	999	200000	70000
	Gentiobiose	Wald	0.093	7.78315	999	300000	50000
	Melibiose	Wald	0.284	1.42154	999	90000	40000
	Isomaltose	Wald	0.338	1.14368	999	10000	10000
	2-ketobutyric acid	Wald	0.061	3.42385	999	30000	20000
	Galactinol	Wald	0.374	1.25051	999	20000	20000
	Hydrocortisone	Wald	0.355	1.0165	999	1000000	800000
	12-Trihydroxycoprostane	Wald	0.33	2.66206	999	300000	200000
	5-dihydrocortisol	Wald	0.095	2.47266	999	700000	400000
	Zymosterol	Wald	0.403	1.38373	999	80000	100000
	Ergosterol	Wald	0.79	0.486156	999	600000	500000
	Cholestane-3	Wald	0.352	1.23233	999	1000000	900000
	Melezitose	Wald	0.754	0.325945	999	100000	100000
	Oxalic acid	Wald	0.287	2.9087	999	90000	70000
	3-hydroxypropionic acid	Wald	0.462	0.957905	999	100000	100000
	Malonic acid	Wald	0.001	150.394	999	200000	400000
