# Supplementary material for: Tapping the rhizosphere metabolites for the prebiotic control of soil-borne bacterial wilt disease
Source: Nat Commun. 2023 Jul 26;14:4497. doi: 10.1038/s41467-023-40184-2 (PMC10372070; doi:10.1038/s41467-023-40184-2)
Supplement: Supplementary file 5 — Source data [file 41467_2023_40184_MOESM5_ESM.xlsx]

## Sheet: Fig.2A
Day	Group	Disease.index	Se	sd
6	NPRS	0.225806	0.0426734	0.0853468
7	NPRS	0.301075	0.0186242	0.0372484
8	NPRS	0.483871	0.0426734	0.0853468
9	NPRS	0.580645	0.0279363	0.0558726
10	NPRS	0.612903	0.0426734	0.0853468
11	NPRS	0.634409	0.0335753	0.0671505
12	NPRS	0.677419	0.0322581	0.0645161
13	NPRS	0.752688	0.0405905	0.081181
14	NPRS	0.817204	0.0405905	0.081181
15	NPRS	0.849462	0.0566433	0.113287
16	NPRS	0.88172	0.0372484	0.0744968
6	PRS	0.0326165	0.016132	0.032264
7	PRS	0.0541219	0.0090017	0.0180034
8	PRS	0.097491	0.0155945	0.031189
9	PRS	0.14086	0.0367916	0.0735833
10	PRS	0.151613	0.046102	0.0922039
11	PRS	0.205376	0.0665082	0.133016
12	PRS	0.205376	0.0665082	0.133016
13	PRS	0.226882	0.0732111	0.146422
14	PRS	0.303226	0.0658728	0.131746
15	PRS	0.32509	0.0690318	0.138064
16	PRS	0.336201	0.0639792	0.127958
6	WRS	0.128472	0.0380891	0.0761782
7	WRS	0.190278	0.0747467	0.149493
8	WRS	0.307639	0.0790152	0.15803
9	WRS	0.413889	0.0844409	0.168882
10	WRS	0.435417	0.08913	0.17826
11	WRS	0.497917	0.0929441	0.185888
12	WRS	0.539583	0.0700426	0.140085
13	WRS	0.531944	0.0729178	0.145836
14	WRS	0.592361	0.0586233	0.117247
15	WRS	0.645833	0.0669698	0.13394
16	WRS	0.656944	0.0631346	0.126269

## Sheet: Fig.2B-2C
Group	16S Log (CFU/g)	RS Log (CFU/g)	Group2
NPRS	8.11787	7.53363	NP
NPRS	8.41453	7.03082	NP
NPRS	8.21943	6.84465	NP
NPRS	8.22797	7.67532	NP
NPRS	8.32678	6.44311	NP
NPRS	8.20889	6.69597	NP
NPW	8.06916	6.18587	NP
NPW	8.14785	3.91844	NP
NPW	8.12132	2.82864	NP
NPW	8.19367	4.80015	NP
NPW	8.08894	3.5062	NP
NPW	8.19365	3.10317	NP
PRS	8.25033	3.47968	P
PRS	8.26916	6.11545	P
PRS	8.27576	5.99429	P
PRS	8.28894	5.91525	P
PRS	8.29622	5.76512	P
PRS	8.31261	5.66388	P
PW	8.32132	2.77968	P
PW	8.34785	2.71844	P
PW	8.36228	2.62864	P
PW	8.39365	2.60015	P
PW	8.39367	2.3062	P
PW	8.41317	2.30317	P
WRS	8.11869	6.54816	W
WRS	8.26669	6.46742	W
WRS	8.05269	6.48538	W
WRS	8.13414	6.51447	W
WRS	7.98392	6.55533	W
WRS	8.08862	6.4007	W
WW	8.09413	3.61656	W
WW	8.17113	2.57555	W
WW	8.24012	2.9747	W
WW	8.19692	2.77933	W
WW	8.1565	2.50045	W
WW	8.04902	2.33066	W

## Sheet: Fig.3A
ID	Time	OD600	group
RS	8	0.095	Glutamine
RS	8	0.096	Glutamine
RS	8	0.082	Glutamine
RS	8	0.085	Glutamine
RS	8	0.05	Glutamine
RS	8	0.07	Glutamine
RS	11	0.178	Glutamine
RS	11	0.14	Glutamine
RS	11	0.187	Glutamine
RS	11	0.132	Glutamine
RS	11	0.115	Glutamine
RS	11	0.117	Glutamine
RS	14	0.16	Glutamine
RS	14	0.132	Glutamine
RS	14	0.144	Glutamine
RS	14	0.148	Glutamine
RS	14	0.083	Glutamine
RS	14	0.08	Glutamine
RS	17	0.248	Glutamine
RS	17	0.255	Glutamine
RS	17	0.291	Glutamine
RS	17	0.258	Glutamine
RS	17	0.275	Glutamine
RS	17	0.204	Glutamine
RS	19	0.409	Glutamine
RS	19	0.4	Glutamine
RS	19	0.438	Glutamine
RS	19	0.417	Glutamine
RS	19	0.449	Glutamine
RS	19	0.391	Glutamine
RS	21.5	0.49	Glutamine
RS	21.5	0.485	Glutamine
RS	21.5	0.496	Glutamine
RS	21.5	0.485	Glutamine
RS	21.5	0.519	Glutamine
RS	21.5	0.483	Glutamine
RS	23.5	0.5644	Glutamine
RS	23.5	0.581	Glutamine
RS	23.5	0.5815	Glutamine
RS	23.5	0.5628	Glutamine
RS	23.5	0.5637	Glutamine
RS	23.5	0.5644	Glutamine
RS	23.5	0.581	Glutamine
RS	23.5	0.5815	Glutamine
RS	23.5	0.478	Glutamine
RS	23.5	0.485	Glutamine
RS	23.5	0.521	Glutamine
RS	23.5	0.488	Glutamine
RS	23.5	0.505	Glutamine
RS	23.5	0.434	Glutamine
RS	23.5	0.639	Glutamine
RS	25.5	0.6095	Glutamine
RS	25.5	0.6172	Glutamine
RS	25.5	0.6095	Glutamine
RS	25.5	0.6172	Glutamine
RS	25.5	0.647	Glutamine
RS	25.5	0.505	Glutamine
RS	25.5	0.434	Glutamine
RS	25.5	0.639	Glutamine
RS	8	0.04	Fructose
RS	8	0.0448	Fructose
RS	8	0.0456	Fructose
RS	8	0.0458	Fructose
RS	8	0.0505	Fructose
RS	8	0.0514	Fructose
RS	8	0.05615	Fructose
RS	11	0.0443	Fructose
RS	11	0.0447	Fructose
RS	11	0.0448	Fructose
RS	11	0.045	Fructose
RS	11	0.0456	Fructose
RS	11	0.0457	Fructose
RS	11	0.0266	Fructose
RS	14	0.0764	Fructose
RS	14	0.0773	Fructose
RS	14	0.0794	Fructose
RS	14	0.0799	Fructose
RS	14	0.0903	Fructose
RS	14	0.0904	Fructose
RS	17	0.0372	Fructose
RS	17	0.0373	Fructose
RS	17	0.0374	Fructose
RS	17	0.0374	Fructose
RS	17	0.0376	Fructose
RS	17	0.0383	Fructose
RS	17	0.0388	Fructose
RS	17	0.0388	Fructose
RS	19	0.0504	Fructose
RS	19	0.061	Fructose
RS	19	0.0618	Fructose
RS	19	0.066	Fructose
RS	19	0.0486	Fructose
RS	19	0.0515	Fructose
RS	19	0.0509	Fructose
RS	19	0.0631	Fructose
RS	21.5	0.1478	Fructose
RS	21.5	0.1481	Fructose
RS	21.5	0.1518	Fructose
RS	21.5	0.1545	Fructose
RS	21.5	0.15505	Fructose
RS	21.5	0.1603	Fructose
RS	21.5	0.1728	Fructose
RS	21.5	0.1737	Fructose
RS	23.5	0.1744	Fructose
RS	23.5	0.191	Fructose
RS	23.5	0.1915	Fructose
RS	23.5	0.1728	Fructose
RS	23.5	0.1737	Fructose
RS	23.5	0.1744	Fructose
RS	23.5	0.191	Fructose
RS	23.5	0.1915	Fructose
RS	25.5	0.1695	Fructose
RS	25.5	0.1772	Fructose
RS	8	0.034188	Mannose
RS	8	0.0347	Mannose
RS	8	0.0352	Mannose
RS	8	0.0355	Mannose
RS	8	0.0366	Mannose
RS	8	0.038088	Mannose
RS	8	0.0383	Mannose
RS	8	0.0544	Mannose
RS	11	0.0615	Mannose
RS	11	0.0678	Mannose
RS	11	0.0781	Mannose
RS	11	0.0535	Mannose
RS	11	0.0544	Mannose
RS	14	0.0552	Mannose
RS	14	0.0554	Mannose
RS	14	0.0555	Mannose
RS	14	0.0581	Mannose
RS	14	0.03585	Mannose
RS	14	0.03225	Mannose
RS	14	0.0697	Mannose
RS	17	0.0704	Mannose
RS	17	0.0717	Mannose
RS	17	0.0745	Mannose
RS	17	0.075	Mannose
RS	17	0.0773	Mannose
RS	17	0.0812	Mannose
RS	17	0.0816	Mannose
RS	19	0.0841	Mannose
RS	19	0.0851	Mannose
RS	19	0.0867	Mannose
RS	19	0.0878	Mannose
RS	19	0.0891	Mannose
RS	19	0.0952	Mannose
RS	21.5	0.0968	Mannose
RS	21.5	0.0976	Mannose
RS	21.5	0.0982	Mannose
RS	21.5	0.1054	Mannose
RS	21.5	0.1067	Mannose
RS	21.5	0.1085	Mannose
RS	21.5	0.0982	Mannose
RS	23.5	0.0982	Mannose
RS	23.5	0.1054	Mannose
RS	23.5	0.1067	Mannose
RS	23.5	0.1085	Mannose
RS	23.5	0.0982	Mannose
RS	23.5	0.1575	Mannose
RS	23.5	0.1438	Mannose
RS	23.5	0.1972	Mannose
RS	25.5	0.1768	Mannose
RS	25.5	0.15	Mannose
RS	25.5	0.0164	Mannose
RS	25.5	0.0203	Mannose
RS	25.5	0.0304	Mannose
RS	8	0.035488	Xylose
RS	8	0.039488	Xylose
RS	8	0.0433	Xylose
RS	8	0.0439	Xylose
RS	11	0.0517667	Xylose
RS	11	0.0521	Xylose
RS	11	0.0521	Xylose
RS	11	0.0521333	Xylose
RS	11	0.0534333	Xylose
RS	11	0.0552333	Xylose
RS	11	0.0501	Xylose
RS	11	0.0516667	Xylose
RS	14	0.0515	Xylose
RS	14	0.0516	Xylose
RS	14	0.0525	Xylose
RS	14	0.053188	Xylose
RS	14	0.0532	Xylose
RS	14	0.0538	Xylose
RS	14	0.0538	Xylose
RS	14	0.0548	Xylose
RS	17	0.0568	Xylose
RS	17	0.0569	Xylose
RS	17	0.0572	Xylose
RS	17	0.0597	Xylose
RS	17	0.0623	Xylose
RS	17	0.0624	Xylose
RS	17	0.0628	Xylose
RS	17	0.0647	Xylose
RS	19	0.0664	Xylose
RS	19	0.0669	Xylose
RS	19	0.0673	Xylose
RS	19	0.0682	Xylose
RS	19	0.0693	Xylose
RS	19	0.07	Xylose
RS	21.5	0.0742	Xylose
RS	21.5	0.0746	Xylose
RS	21.5	0.0752	Xylose
RS	21.5	0.0759	Xylose
RS	21.5	0.0779	Xylose
RS	21.5	0.0791	Xylose
RS	21.5	0.0794	Xylose
RS	23.5	0.0824	Xylose
RS	23.5	0.0838	Xylose
RS	23.5	0.087	Xylose
RS	23.5	0.0876	Xylose
RS	23.5	0.0878	Xylose
RS	23.5	0.088	Xylose
RS	25.5	0.0791	Xylose
RS	25.5	0.0794	Xylose
RS	25.5	0.0824	Xylose
RS	25.5	0.0838	Xylose
RS	25.5	0.087	Xylose
RS	25.5	0.0876	Xylose
RS	25.5	0.0878	Xylose
RS	25.5	0.088	Xylose
RS	8	0.0039	Glucolactone
RS	8	0.0049	Glucolactone
RS	8	0.0051	Glucolactone
RS	8	0.0056	Glucolactone
RS	8	0.0058	Glucolactone
RS	8	0.0065	Glucolactone
RS	8	0.0066	Glucolactone
RS	8	0.0072	Glucolactone
RS	11	0.0073	Glucolactone
RS	11	0.0075	Glucolactone
RS	11	0.0075	Glucolactone
RS	11	0.0075	Glucolactone
RS	11	0.0076	Glucolactone
RS	11	0.0076	Glucolactone
RS	11	0.0077	Glucolactone
RS	11	0.0078	Glucolactone
RS	14	0.0085	Glucolactone
RS	14	0.0086	Glucolactone
RS	14	0.0089	Glucolactone
RS	14	0.0089	Glucolactone
RS	14	0.0089	Glucolactone
RS	14	0.0089	Glucolactone
RS	14	0.009	Glucolactone
RS	14	0.0096	Glucolactone
RS	17	0.0096	Glucolactone
RS	17	0.0097	Glucolactone
RS	17	0.0099	Glucolactone
RS	17	0.0105	Glucolactone
RS	17	0.0108	Glucolactone
RS	17	0.0109	Glucolactone
RS	17	0.0111	Glucolactone
RS	17	0.0112	Glucolactone
RS	19	0.0112	Glucolactone
RS	19	0.0113	Glucolactone
RS	19	0.0115	Glucolactone
RS	19	0.0117	Glucolactone
RS	19	0.012	Glucolactone
RS	19	0.0121	Glucolactone
RS	19	0.0124	Glucolactone
RS	19	0.0128	Glucolactone
RS	21.5	0.0135	Glucolactone
RS	21.5	0.0143	Glucolactone
RS	21.5	0.0145	Glucolactone
RS	21.5	0.0145	Glucolactone
RS	21.5	0.0149	Glucolactone
RS	21.5	0.0156	Glucolactone
RS	21.5	0.0157	Glucolactone
RS	21.5	0.0165	Glucolactone
RS	23.5	0.0174	Glucolactone
RS	23.5	0.0185	Glucolactone
RS	23.5	0.0117	Glucolactone
RS	23.5	0.012	Glucolactone
RS	23.5	0.0121	Glucolactone
RS	23.5	0.0124	Glucolactone
RS	23.5	0.0128	Glucolactone
RS	23.5	0.0135	Glucolactone
RS	25.5	0.0117	Glucolactone
RS	25.5	0.012	Glucolactone
RS	25.5	0.0121	Glucolactone
RS	25.5	0.0124	Glucolactone
RS	25.5	0.0128	Glucolactone
RS	25.5	0.0135	Glucolactone
RS	25.5	0.0143	Glucolactone
RS	25.5	0.0145	Glucolactone
RS	8	0.03175	Control
RS	8	0.03375	Control
RS	8	0.01625	Control
RS	8	0.02515	Control
RS	8	0.02445	Control
RS	8	0.04065	Control
RS	11	0.0476	Control
RS	11	0.0506	Control
RS	11	0.0387	Control
RS	11	0.0509	Control
RS	11	0.0476	Control
RS	11	0.0668	Control
RS	14	0.0593	Control
RS	14	0.0619	Control
RS	14	0.06	Control
RS	14	0.0658	Control
RS	14	0.0767	Control
RS	14	0.0515	Control
RS	14	0.0659	Control
RS	17	0.0445	Control
RS	17	0.0694	Control
RS	17	0.0514	Control
RS	17	0.0713	Control
RS	17	0.044	Control
RS	17	0.0552	Control
RS	19	0.0755	Control
RS	19	0.091	Control
RS	19	0.0373	Control
RS	19	0.063	Control
RS	21.5	0.0717	Control
RS	21.5	0.0918	Control
RS	21.5	0.0826	Control
RS	21.5	0.0458	Control
RS	21.5	0.087	Control
RS	23.5	0.0498	Control
RS	23.5	0.071	Control
RS	23.5	0.0668	Control
RS	23.5	0.0504	Control
RS	23.5	0.0949	Control
RS	23.5	0.057	Control
RS	23.5	0.0413	Control
RS	23.5	0.0609	Control
RS	25.5	0.0813	Control
RS	25.5	0.0767	Control
RS	25.5	0.083	Control
RS	25.5	0.0735	Control
RS	8	0.03925	Ribitol
RS	8	0.03565	Ribitol
RS	8	0.02575	Ribitol
RS	8	0.03165	Ribitol
RS	8	0.03555	Ribitol
RS	11	0.0334	Ribitol
RS	11	0.0495	Ribitol
RS	11	0.0481	Ribitol
RS	11	0.0369	Ribitol
RS	11	0.0538	Ribitol
RS	11	0.0359	Ribitol
RS	11	0.062	Ribitol
RS	14	0.0835	Ribitol
RS	14	0.0544	Ribitol
RS	14	0.0774	Ribitol
RS	14	0.0553	Ribitol
RS	14	0.054	Ribitol
RS	14	0.0717	Ribitol
RS	14	0.0516	Ribitol
RS	14	0.0635	Ribitol
RS	17	0.0756	Ribitol
RS	17	0.0424	Ribitol
RS	17	0.0903	Ribitol
RS	17	0.0584	Ribitol
RS	17	0.0549	Ribitol
RS	17	0.06774	Ribitol
RS	17	0.06463	Ribitol
RS	19	0.0851	Ribitol
RS	19	0.0409	Ribitol
RS	19	0.0821	Ribitol
RS	19	0.07087	Ribitol
RS	19	0.0624	Ribitol
RS	19	0.0493	Ribitol
RS	19	0.07714	Ribitol
RS	19	0.0861	Ribitol
RS	21.5	0.0595	Ribitol
RS	21.5	0.0409	Ribitol
RS	21.5	0.06176	Ribitol
RS	21.5	0.06123	Ribitol
RS	21.5	0.0583	Ribitol
RS	21.5	0.0509	Ribitol
RS	21.5	0.0668	Ribitol
RS	21.5	0.0785	Ribitol
RS	23.5	0.0328	Ribitol
RS	23.5	0.0436	Ribitol
RS	23.5	0.0469	Ribitol
RS	23.5	0.0496	Ribitol
RS	23.5	0.0396	Ribitol
RS	23.5	0.0543	Ribitol
RS	23.5	0.0379	Ribitol
RS	23.5	0.0553	Ribitol
RS	25.5	0.0375	Ribitol
RS	25.5	0.0393	Ribitol
RS	25.5	0.0702	Ribitol
RS	25.5	0.08987	Ribitol
RS	25.5	0.0583	Ribitol
RS	25.5	0.0606	Ribitol
RS	25.5	0.0426	Ribitol
RS	25.5	0.08933	Ribitol
RS	8	0.054263	maltose
RS	8	0.065563	maltose
RS	8	0.074563	maltose
RS	8	0.051163	maltose
RS	8	0.060963	maltose
RS	8	0.069663	maltose
RS	8	0.085663	maltose
RS	11	0.0865	maltose
RS	11	0.0815	maltose
RS	11	0.1069	maltose
RS	11	0.0662	maltose
RS	11	0.0508	maltose
RS	11	0.0773	maltose
RS	11	0.0826	maltose
RS	11	0.0897	maltose
RS	14	0.0891	maltose
RS	14	0.0856	maltose
RS	14	0.0829	maltose
RS	14	0.0896	maltose
RS	14	0.0851	maltose
RS	14	0.082	maltose
RS	17	0.0941	maltose
RS	17	0.0946	maltose
RS	17	0.0867	maltose
RS	17	0.0844	maltose
RS	17	0.1141	maltose
RS	17	0.1348	maltose
RS	17	0.0895	maltose
RS	17	0.1549	maltose
RS	19	0.0974	maltose
RS	19	0.106	maltose
RS	19	0.1062	maltose
RS	19	0.102	maltose
RS	19	0.1156	maltose
RS	19	0.1001	maltose
RS	21.5	0.1006	maltose
RS	21.5	0.0985	maltose
RS	21.5	0.1045	maltose
RS	21.5	0.1404	maltose
RS	23.5	0.1313	maltose
RS	23.5	0.11	maltose
RS	23.5	0.1043	maltose
RS	23.5	0.0934	maltose
RS	23.5	0.1049	maltose
RS	23.5	0.0921	maltose
RS	23.5	0.1088	maltose
RS	25.5	0.1921	maltose
RS	25.5	0.1173	maltose
RS	25.5	0.0911	maltose
RS	25.5	0.1138	maltose
RS	25.5	0.16	maltose
RS	25.5	0.0995	maltose
RS	8	0.036913	Melibiose
RS	8	0.032713	Melibiose
RS	8	0.032113	Melibiose
RS	8	0.029613	Melibiose
RS	8	0.036113	Melibiose
RS	8	0.017713	Melibiose
RS	8	0.023813	Melibiose
RS	11	0.0477	Melibiose
RS	11	0.0383	Melibiose
RS	11	0.0688	Melibiose
RS	11	0.0272	Melibiose
RS	11	0.0445	Melibiose
RS	11	0.0459	Melibiose
RS	11	0.0504	Melibiose
RS	14	0.0631	Melibiose
RS	14	0.0476	Melibiose
RS	14	0.0524	Melibiose
RS	14	0.0487	Melibiose
RS	14	0.0521	Melibiose
RS	14	0.0404	Melibiose
RS	17	0.0587	Melibiose
RS	17	0.05	Melibiose
RS	17	0.0496	Melibiose
RS	17	0.0494	Melibiose
RS	17	0.0572	Melibiose
RS	17	0.0332	Melibiose
RS	17	0.0404	Melibiose
RS	19	0.0697	Melibiose
RS	19	0.0537	Melibiose
RS	19	0.0498	Melibiose
RS	19	0.0633	Melibiose
RS	19	0.0639	Melibiose
RS	19	0.0427	Melibiose
RS	19	0.0661	Melibiose
RS	21.5	0.0937	Melibiose
RS	21.5	0.0937	Melibiose
RS	21.5	0.0588	Melibiose
RS	21.5	0.0594	Melibiose
RS	21.5	0.0798	Melibiose
RS	21.5	0.0526	Melibiose
RS	21.5	0.0941	Melibiose
RS	23.5	0.1332	Melibiose
RS	23.5	0.0747	Melibiose
RS	23.5	0.0847	Melibiose
RS	23.5	0.1731	Melibiose
RS	23.5	0.1291	Melibiose
RS	23.5	0.0699	Melibiose
RS	23.5	0.1294	Melibiose
RS	25.5	0.1637	Melibiose
RS	25.5	0.1784	Melibiose
RS	25.5	0.1622	Melibiose
RS	25.5	0.1332	Melibiose
RS	25.5	0.1666	Melibiose
RS	25.5	0.1122	Melibiose
RS	8	0.033675	Inositol
RS	8	0.033675	Inositol
RS	8	0.037375	Inositol
RS	8	0.036075	Inositol
RS	8	0.035075	Inositol
RS	8	0.028075	Inositol
RS	11	0.0688	Inositol
RS	11	0.068	Inositol
RS	11	0.0734	Inositol
RS	11	0.0748	Inositol
RS	11	0.0701	Inositol
RS	11	0.0619	Inositol
RS	11	0.0879	Inositol
RS	14	0.0802	Inositol
RS	14	0.0832	Inositol
RS	14	0.0899	Inositol
RS	14	0.0916	Inositol
RS	14	0.0858	Inositol
RS	14	0.0797	Inositol
RS	17	0.0982	Inositol
RS	17	0.103	Inositol
RS	17	0.1137	Inositol
RS	17	0.17	Inositol
RS	17	0.1099	Inositol
RS	17	0.1061	Inositol
RS	17	0.0965	Inositol
RS	19	0.1112	Inositol
RS	19	0.1214	Inositol
RS	19	0.1342	Inositol
RS	19	0.1979	Inositol
RS	19	0.1319	Inositol
RS	19	0.1265	Inositol
RS	19	0.119	Inositol
RS	21.5	0.1265	Inositol
RS	21.5	0.1409	Inositol
RS	21.5	0.155	Inositol
RS	21.5	0.1562	Inositol
RS	21.5	0.147	Inositol
RS	21.5	0.1879	Inositol
RS	23.5	0.1433	Inositol
RS	23.5	0.1628	Inositol
RS	23.5	0.1753	Inositol
RS	23.5	0.1793	Inositol
RS	23.5	0.1653	Inositol
RS	23.5	0.1579	Inositol
RS	25.5	0.2023	Inositol
RS	25.5	0.2465	Inositol
RS	25.5	0.2424	Inositol
RS	25.5	0.2276	Inositol
RS	25.5	0.2134	Inositol
RS	8	0.019	Ribose
RS	8	0.017	Ribose
RS	8	0.015	Ribose
RS	11	0.056	Ribose
RS	11	0.054	Ribose
RS	11	0.053	Ribose
RS	11	0.055	Ribose
RS	11	0.055	Ribose
RS	11	0.058	Ribose
RS	14	0.064	Ribose
RS	14	0.078	Ribose
RS	14	0.063	Ribose
RS	14	0.071	Ribose
RS	14	0.064	Ribose
RS	14	0.076	Ribose
RS	14	0.059	Ribose
RS	17	0.079	Ribose
RS	17	0.073	Ribose
RS	17	0.07	Ribose
RS	17	0.072	Ribose
RS	19	0.065	Ribose
RS	19	0.079	Ribose
RS	19	0.072	Ribose
RS	19	0.062	Ribose
RS	19	0.052	Ribose
RS	21.5	0.054	Ribose
RS	21.5	0.054	Ribose
RS	21.5	0.067	Ribose
RS	21.5	0.059	Ribose
RS	21.5	0.069	Ribose
RS	21.5	0.062	Ribose
RS	23.5	0.059	Ribose
RS	23.5	0.068	Ribose
RS	23.5	0.065	Ribose
RS	23.5	0.06	Ribose
RS	23.5	0.051	Ribose
RS	23.5	0.062	Ribose
RS	23.5	0.052	Ribose
RS	23.5	0.064	Ribose
RS	25.5	0.078	Ribose
RS	25.5	0.098	Ribose
RS	25.5	0.08	Ribose
RS	25.5	0.073	Ribose
RS	8	0.0759	Sucrose
RS	8	0.0751	Sucrose
RS	8	0.0907	Sucrose
RS	8	0.0782	Sucrose
RS	8	0.0836	Sucrose
RS	8	0.0714	Sucrose
RS	11	0.0882	Sucrose
RS	11	0.0903	Sucrose
RS	11	0.1022	Sucrose
RS	11	0.1283	Sucrose
RS	11	0.1163	Sucrose
RS	11	0.1139	Sucrose
RS	11	0.0879	Sucrose
RS	14	0.106	Sucrose
RS	14	0.135	Sucrose
RS	14	0.1492	Sucrose
RS	14	0.1977	Sucrose
RS	14	0.1564	Sucrose
RS	14	0.1515	Sucrose
RS	14	0.137	Sucrose
RS	17	0.1498	Sucrose
RS	17	0.1634	Sucrose
RS	17	0.1732	Sucrose
RS	17	0.1652	Sucrose
RS	17	0.1646	Sucrose
RS	19	0.2228	Sucrose
RS	19	0.2451	Sucrose
RS	19	0.2345	Sucrose
RS	19	0.2588	Sucrose
RS	19	0.2484	Sucrose
RS	19	0.2313	Sucrose
RS	19	0.2101	Sucrose
RS	21.5	0.2399	Sucrose
RS	21.5	0.2508	Sucrose
RS	21.5	0.2331	Sucrose
RS	21.5	0.2629	Sucrose
RS	21.5	0.2698	Sucrose
RS	21.5	0.253	Sucrose
RS	23.5	0.2458	Sucrose
RS	23.5	0.2525	Sucrose
RS	23.5	0.2624	Sucrose
RS	23.5	0.2772	Sucrose
RS	23.5	0.2794	Sucrose
RS	25.5	0.2773	Sucrose
RS	25.5	0.307	Sucrose
RS	25.5	0.3262	Sucrose
RS	25.5	0.2967	Sucrose
RS	25.5	0.3886	Sucrose
RS	25.5	0.3557	Sucrose
RS	8	0.029	Lactic acid
RS	8	0.025	Lactic acid
RS	8	0.027	Lactic acid
RS	8	0.032	Lactic acid
RS	8	0.021	Lactic acid
RS	8	0.021	Lactic acid
RS	11	0.036	Lactic acid
RS	11	0.038	Lactic acid
RS	11	0.065	Lactic acid
RS	11	0.045	Lactic acid
RS	11	0.045	Lactic acid
RS	14	0.067	Lactic acid
RS	14	0.043	Lactic acid
RS	14	0.072	Lactic acid
RS	14	0.056	Lactic acid
RS	14	0.064	Lactic acid
RS	17	0.078	Lactic acid
RS	17	0.064	Lactic acid
RS	17	0.108	Lactic acid
RS	17	0.056	Lactic acid
RS	17	0.077	Lactic acid
RS	19	0.055	Lactic acid
RS	19	0.07	Lactic acid
RS	19	0.101	Lactic acid
RS	19	0.056	Lactic acid
RS	19	0.057	Lactic acid
RS	21.5	0.084	Lactic acid
RS	21.5	0.087	Lactic acid
RS	21.5	0.115	Lactic acid
RS	21.5	0.057	Lactic acid
RS	23.5	0.065	Lactic acid
RS	23.5	0.051	Lactic acid
RS	23.5	0.109	Lactic acid
RS	23.5	0.061	Lactic acid
RS	25.5	0.061	Lactic acid
RS	25.5	0.042	Lactic acid
RS	25.5	0.05	Lactic acid
RS	25.5	0.07	Lactic acid
RS	25.5	0.049	Lactic acid
RS	25.5	0.062	Lactic acid
RS	8	0.0674	Glycerol
RS	8	0.0624	Glycerol
RS	8	0.0714	Glycerol
RS	8	0.0706	Glycerol
RS	8	0.0717	Glycerol
RS	8	0.0793	Glycerol
RS	8	0.0598	Glycerol
RS	8	0.0507	Glycerol
RS	11	0.0315	Glycerol
RS	11	0.0327	Glycerol
RS	11	0.0332	Glycerol
RS	11	0.034288	Glycerol
RS	11	0.0353	Glycerol
RS	11	0.036888	Glycerol
RS	11	0.0376	Glycerol
RS	11	0.0384	Glycerol
RS	14	0.128	Glycerol
RS	14	0.1281	Glycerol
RS	14	0.129	Glycerol
RS	14	0.1292	Glycerol
RS	14	0.1331	Glycerol
RS	14	0.1337	Glycerol
RS	14	0.1547	Glycerol
RS	14	0.1552	Glycerol
RS	17	0.0543	Glycerol
RS	17	0.0544	Glycerol
RS	17	0.0552	Glycerol
RS	17	0.0554	Glycerol
RS	17	0.0555	Glycerol
RS	17	0.0581	Glycerol
RS	17	0.03585	Glycerol
RS	17	0.03225	Glycerol
RS	19	0.0659	Glycerol
RS	19	0.1239	Glycerol
RS	19	0.0479	Glycerol
RS	19	0.1001	Glycerol
RS	19	0.0638	Glycerol
RS	19	0.1597	Glycerol
RS	19	0.173	Glycerol
RS	19	0.1281	Glycerol
RS	21.5	0.0367	Glycerol
RS	21.5	0.0369	Glycerol
RS	21.5	0.0373	Glycerol
RS	21.5	0.0375	Glycerol
RS	21.5	0.03795	Glycerol
RS	21.5	0.038	Glycerol
RS	21.5	0.038	Glycerol
RS	21.5	0.0381	Glycerol
RS	23.5	0.0387	Glycerol
RS	23.5	0.0388	Glycerol
RS	23.5	0.0391	Glycerol
RS	23.5	0.0407	Glycerol
RS	23.5	0.0411	Glycerol
RS	23.5	0.0431	Glycerol
RS	23.5	0.0433	Glycerol
RS	23.5	0.044288	Glycerol
RS	25.5	0.0363	Glycerol
RS	25.5	0.0364	Glycerol
RS	25.5	0.0364	Glycerol
RS	25.5	0.0366	Glycerol
RS	25.5	0.1418	Glycerol
RS	25.5	0.1437	Glycerol
RS	25.5	0.1446	Glycerol
RS	25.5	0.1968	Glycerol
RS	8	0.001575	Benzoic acid
RS	8	0.002375	Benzoic acid
RS	8	0.001175	Benzoic acid
RS	8	0.007975	Benzoic acid
RS	8	0.007975	Benzoic acid
RS	11	0.0381	Benzoic acid
RS	11	0.0252	Benzoic acid
RS	11	0.0252	Benzoic acid
RS	11	0.0249	Benzoic acid
RS	11	0.0493	Benzoic acid
RS	11	0.0266	Benzoic acid
RS	11	0.0335	Benzoic acid
RS	11	0.0332	Benzoic acid
RS	14	0.0466	Benzoic acid
RS	14	0.0344	Benzoic acid
RS	14	0.0349	Benzoic acid
RS	14	0.0347	Benzoic acid
RS	14	0.0583	Benzoic acid
RS	14	0.0365	Benzoic acid
RS	14	0.0433	Benzoic acid
RS	14	0.0438	Benzoic acid
RS	17	0.0636	Benzoic acid
RS	17	0.0461	Benzoic acid
RS	17	0.0391	Benzoic acid
RS	17	0.0381	Benzoic acid
RS	17	0.0636	Benzoic acid
RS	17	0.0419	Benzoic acid
RS	17	0.0489	Benzoic acid
RS	17	0.0507	Benzoic acid
RS	19	0.0627	Benzoic acid
RS	19	0.0499	Benzoic acid
RS	19	0.0459	Benzoic acid
RS	19	0.0444	Benzoic acid
RS	19	0.0447	Benzoic acid
RS	19	0.0529	Benzoic acid
RS	19	0.0533	Benzoic acid
RS	21.5	0.0728	Benzoic acid
RS	21.5	0.0553	Benzoic acid
RS	21.5	0.0566	Benzoic acid
RS	21.5	0.0552	Benzoic acid
RS	21.5	0.0561	Benzoic acid
RS	21.5	0.0631	Benzoic acid
RS	21.5	0.0644	Benzoic acid
RS	23.5	0.6501	Benzoic acid
RS	23.5	0.0666	Benzoic acid
RS	23.5	0.0665	Benzoic acid
RS	23.5	0.0892	Benzoic acid
RS	23.5	0.0669	Benzoic acid
RS	23.5	0.0744	Benzoic acid
RS	23.5	0.0749	Benzoic acid
RS	25.5	0.1401	Benzoic acid
RS	25.5	0.1393	Benzoic acid
RS	25.5	0.1408	Benzoic acid
RS	25.5	0.1434	Benzoic acid
RS	25.5	0.1225	Benzoic acid
RS	8	0.0323	Monostearin
RS	8	0.0318	Monostearin
RS	8	0.0298	Monostearin
RS	8	0.0268	Monostearin
RS	8	0.0251	Monostearin
RS	8	0.0235	Monostearin
RS	8	0.0157	Monostearin
RS	8	0.01	Monostearin
RS	11	0.0337	Monostearin
RS	11	0.0397	Monostearin
RS	11	0.0488	Monostearin
RS	11	0.0384	Monostearin
RS	11	0.0354	Monostearin
RS	11	0.0341	Monostearin
RS	11	0.0316	Monostearin
RS	11	0.0308	Monostearin
RS	14	0.0623	Monostearin
RS	14	0.0613	Monostearin
RS	14	0.0559	Monostearin
RS	14	0.0643	Monostearin
RS	14	0.0553	Monostearin
RS	14	0.0587	Monostearin
RS	14	0.057	Monostearin
RS	14	0.0593	Monostearin
RS	17	0.0895	Monostearin
RS	17	0.0649	Monostearin
RS	17	0.0773	Monostearin
RS	17	0.0832	Monostearin
RS	17	0.0679	Monostearin
RS	17	0.0856	Monostearin
RS	17	0.0766	Monostearin
RS	17	0.0749	Monostearin
RS	19	0.1196	Monostearin
RS	19	0.1079	Monostearin
RS	19	0.117	Monostearin
RS	19	0.1261	Monostearin
RS	19	0.1028	Monostearin
RS	19	0.126	Monostearin
RS	19	0.1221	Monostearin
RS	19	0.1187	Monostearin
RS	21.5	0.1436	Monostearin
RS	21.5	0.1472	Monostearin
RS	21.5	0.1429	Monostearin
RS	21.5	0.1472	Monostearin
RS	21.5	0.1299	Monostearin
RS	23.5	0.1171	Monostearin
RS	23.5	0.0923	Monostearin
RS	23.5	0.1084	Monostearin
RS	23.5	0.1374	Monostearin
RS	23.5	0.1364	Monostearin
RS	23.5	0.1068	Monostearin
RS	23.5	0.0938	Monostearin
RS	25.5	0.1123	Monostearin
RS	25.5	0.1284	Monostearin
RS	25.5	0.1574	Monostearin
RS	25.5	0.1564	Monostearin
RS	25.5	0.1268	Monostearin
RS	25.5	0.1138	Monostearin
RS	8	0.031188	4-hydroxyphenyl ethanol
RS	8	0.053188	4-hydroxyphenyl ethanol
RS	8	0.038688	4-hydroxyphenyl ethanol
RS	8	0.044288	4-hydroxyphenyl ethanol
RS	8	0.035388	4-hydroxyphenyl ethanol
RS	11	0.0299	4-hydroxyphenyl ethanol
RS	11	0.0299	4-hydroxyphenyl ethanol
RS	11	0.0302	4-hydroxyphenyl ethanol
RS	11	0.0305	4-hydroxyphenyl ethanol
RS	11	0.0315	4-hydroxyphenyl ethanol
RS	14	0.1161	4-hydroxyphenyl ethanol
RS	14	0.1164	4-hydroxyphenyl ethanol
RS	14	0.1167	4-hydroxyphenyl ethanol
RS	14	0.1172	4-hydroxyphenyl ethanol
RS	14	0.1173	4-hydroxyphenyl ethanol
RS	14	0.1178	4-hydroxyphenyl ethanol
RS	14	0.1279	4-hydroxyphenyl ethanol
RS	14	0.1279	4-hydroxyphenyl ethanol
RS	17	0.0473	4-hydroxyphenyl ethanol
RS	17	0.0494	4-hydroxyphenyl ethanol
RS	17	0.0499	4-hydroxyphenyl ethanol
RS	17	0.0501	4-hydroxyphenyl ethanol
RS	17	0.0503	4-hydroxyphenyl ethanol
RS	19	0.0917	4-hydroxyphenyl ethanol
RS	19	0.0821	4-hydroxyphenyl ethanol
RS	19	0.0821	4-hydroxyphenyl ethanol
RS	19	0.0824	4-hydroxyphenyl ethanol
RS	19	0.0826	4-hydroxyphenyl ethanol
RS	19	0.0826	4-hydroxyphenyl ethanol
RS	19	0.0827	4-hydroxyphenyl ethanol
RS	19	0.0831	4-hydroxyphenyl ethanol
RS	21.5	0.0659	4-hydroxyphenyl ethanol
RS	21.5	0.1239	4-hydroxyphenyl ethanol
RS	21.5	0.0479	4-hydroxyphenyl ethanol
RS	21.5	0.1001	4-hydroxyphenyl ethanol
RS	21.5	0.0638	4-hydroxyphenyl ethanol
RS	23.5	0.1597	4-hydroxyphenyl ethanol
RS	23.5	0.173	4-hydroxyphenyl ethanol
RS	23.5	0.1281	4-hydroxyphenyl ethanol
RS	23.5	0.164	4-hydroxyphenyl ethanol
RS	23.5	0.1445	4-hydroxyphenyl ethanol
RS	25.5	0.1523	4-hydroxyphenyl ethanol
RS	25.5	0.1497	4-hydroxyphenyl ethanol
RS	25.5	0.124	4-hydroxyphenyl ethanol
RS	25.5	0.1676	4-hydroxyphenyl ethanol
RS	25.5	0.1425	4-hydroxyphenyl ethanol
RS	8	0.01295	Phytanic acid
RS	8	0.02195	Phytanic acid
RS	8	0.03745	Phytanic acid
RS	8	0.02895	Phytanic acid
RS	8	0.03445	Phytanic acid
RS	8	0.03135	Phytanic acid
RS	8	0.04505	Phytanic acid
RS	11	0.0472	Phytanic acid
RS	11	0.0343	Phytanic acid
RS	11	0.0277	Phytanic acid
RS	11	0.02113	Phytanic acid
RS	11	0.0528	Phytanic acid
RS	11	0.0618	Phytanic acid
RS	11	0.0546	Phytanic acid
RS	11	0.067	Phytanic acid
RS	14	0.049	Phytanic acid
RS	14	0.046	Phytanic acid
RS	14	0.0537	Phytanic acid
RS	14	0.03216	Phytanic acid
RS	14	0.0547	Phytanic acid
RS	14	0.0641	Phytanic acid
RS	14	0.0517	Phytanic acid
RS	14	0.0613	Phytanic acid
RS	17	0.0449	Phytanic acid
RS	17	0.0438	Phytanic acid
RS	17	0.0444	Phytanic acid
RS	17	0.1169	Phytanic acid
RS	17	0.0512	Phytanic acid
RS	17	0.0589	Phytanic acid
RS	17	0.0521	Phytanic acid
RS	17	0.0475	Phytanic acid
RS	19	0.0604	Phytanic acid
RS	19	0.0483	Phytanic acid
RS	19	0.0509	Phytanic acid
RS	19	0.0758	Phytanic acid
RS	19	0.049	Phytanic acid
RS	19	0.0581	Phytanic acid
RS	19	0.0474	Phytanic acid
RS	19	0.0623	Phytanic acid
RS	21.5	0.0473	Phytanic acid
RS	21.5	0.0428	Phytanic acid
RS	21.5	0.0377	Phytanic acid
RS	21.5	0.0849	Phytanic acid
RS	21.5	0.0516	Phytanic acid
RS	21.5	0.0649	Phytanic acid
RS	21.5	0.051	Phytanic acid
RS	21.5	0.0794	Phytanic acid
RS	23.5	0.036	Phytanic acid
RS	23.5	0.0307	Phytanic acid
RS	23.5	0.036	Phytanic acid
RS	23.5	0.04177	Phytanic acid
RS	23.5	0.0519	Phytanic acid
RS	23.5	0.0635	Phytanic acid
RS	23.5	0.0543	Phytanic acid
RS	23.5	0.0801	Phytanic acid
RS	25.5	0.0359	Phytanic acid
RS	25.5	0.0309	Phytanic acid
RS	25.5	0.032	Phytanic acid
RS	25.5	0.0645	Phytanic acid
RS	25.5	0.0578	Phytanic acid
RS	25.5	0.0623	Phytanic acid
RS	25.5	0.054	Phytanic acid
RS	25.5	0.0843	Phytanic acid
RS	8	0.041	Malonic acid
RS	8	0.038	Malonic acid
RS	8	0.021	Malonic acid
RS	11	0.045	Malonic acid
RS	11	0.026	Malonic acid
RS	11	0.029	Malonic acid
RS	11	0.026	Malonic acid
RS	11	0.049	Malonic acid
RS	14	0.064	Malonic acid
RS	14	0.077	Malonic acid
RS	14	0.109	Malonic acid
RS	14	0.075	Malonic acid
RS	17	0.058	Malonic acid
RS	17	0.052	Malonic acid
RS	17	0.076	Malonic acid
RS	17	0.114	Malonic acid
RS	17	0.087	Malonic acid
RS	19	0.08	Malonic acid
RS	19	0.1	Malonic acid
RS	19	0.071	Malonic acid
RS	21.5	0.06	Malonic acid
RS	21.5	0.087	Malonic acid
RS	21.5	0.11	Malonic acid
RS	21.5	0.075	Malonic acid
RS	23.5	0.06	Malonic acid
RS	23.5	0.083	Malonic acid
RS	23.5	0.096	Malonic acid
RS	23.5	0.075	Malonic acid
RS	25.5	0.08	Malonic acid
RS	25.5	0.115	Malonic acid
RS	25.5	0.067	Malonic acid
RS	8	0.00065	4-hydroxybenzoic acid
RS	8	0.00035	4-hydroxybenzoic acid
RS	8	0.00295	4-hydroxybenzoic acid
RS	8	0.00115	4-hydroxybenzoic acid
RS	8	0.00815	4-hydroxybenzoic acid
RS	8	0.00175	4-hydroxybenzoic acid
RS	8	0.00475	4-hydroxybenzoic acid
RS	8	0.00495	4-hydroxybenzoic acid
RS	11	0.0269	4-hydroxybenzoic acid
RS	11	0.0366	4-hydroxybenzoic acid
RS	11	0.0338	4-hydroxybenzoic acid
RS	11	0.0279	4-hydroxybenzoic acid
RS	11	0.0222	4-hydroxybenzoic acid
RS	11	0.0283	4-hydroxybenzoic acid
RS	11	0.0241	4-hydroxybenzoic acid
RS	14	0.0332	4-hydroxybenzoic acid
RS	14	0.0405	4-hydroxybenzoic acid
RS	14	0.0507	4-hydroxybenzoic acid
RS	14	0.0446	4-hydroxybenzoic acid
RS	14	0.0392	4-hydroxybenzoic acid
RS	14	0.0403	4-hydroxybenzoic acid
RS	14	0.0371	4-hydroxybenzoic acid
RS	14	0.02205	4-hydroxybenzoic acid
RS	17	0.0387	4-hydroxybenzoic acid
RS	17	0.0377	4-hydroxybenzoic acid
RS	17	0.0515	4-hydroxybenzoic acid
RS	17	0.0426	4-hydroxybenzoic acid
RS	17	0.0379	4-hydroxybenzoic acid
RS	17	0.0353	4-hydroxybenzoic acid
RS	17	0.0375	4-hydroxybenzoic acid
RS	17	0.04165	4-hydroxybenzoic acid
RS	19	0.0361	4-hydroxybenzoic acid
RS	19	0.0456	4-hydroxybenzoic acid
RS	19	0.0546	4-hydroxybenzoic acid
RS	19	0.0431	4-hydroxybenzoic acid
RS	19	0.0399	4-hydroxybenzoic acid
RS	19	0.0342	4-hydroxybenzoic acid
RS	19	0.0344	4-hydroxybenzoic acid
RS	19	0.6231	4-hydroxybenzoic acid
RS	21.5	0.0383	4-hydroxybenzoic acid
RS	21.5	0.0375	4-hydroxybenzoic acid
RS	21.5	0.0525	4-hydroxybenzoic acid
RS	21.5	0.046	4-hydroxybenzoic acid
RS	21.5	0.0432	4-hydroxybenzoic acid
RS	21.5	0.0387	4-hydroxybenzoic acid
RS	21.5	0.0358	4-hydroxybenzoic acid
RS	21.5	0.6236	4-hydroxybenzoic acid
RS	23.5	0.038	4-hydroxybenzoic acid
RS	23.5	0.0383	4-hydroxybenzoic acid
RS	23.5	0.0532	4-hydroxybenzoic acid
RS	23.5	0.0465	4-hydroxybenzoic acid
RS	23.5	0.0423	4-hydroxybenzoic acid
RS	23.5	0.0413	4-hydroxybenzoic acid
RS	23.5	0.0363	4-hydroxybenzoic acid
RS	23.5	0.04352	4-hydroxybenzoic acid
RS	25.5	0.0377	4-hydroxybenzoic acid
RS	25.5	0.0421	4-hydroxybenzoic acid
RS	25.5	0.052	4-hydroxybenzoic acid
RS	25.5	0.048	4-hydroxybenzoic acid
RS	25.5	0.0402	4-hydroxybenzoic acid
RS	25.5	0.0353	4-hydroxybenzoic acid
RS	25.5	0.0358	4-hydroxybenzoic acid
RS	25.5	0.06402	4-hydroxybenzoic acid

## Sheet: Fig.3B
id	4-Hydroxybenzoic acid	4-Hydroxyphenylethanol	Benzoic acid	Phytanic acid	Glutamine	Glycerol	Malonic acid	Monostearin	Ribitol	Fructose	Glucolactone	Inositol	Lactic acid	Maltose	Melibiose	Ribose	Sucrose	Xylose	Mannose	acid_mix	sugar_mix
ASV_1	0.267	0.2926	0.2292	0.106	0.2554	0.1493	0.3118	0.0824	0.257	0.128	0.269	0.226	0.099	0.137	0.133	0.209	0.206	0.1492	0.165	0.391	0.626
ASV_2	0.058	0.1251	0.0892	0.098	0.1146	0.0912	0.1805	0.1264	0.16	0.098	0.145	0.235	0.276	0.211	0.089	0.263	0.12	0.0431	0.095	0.5166	0.458
ASV_3	0.059	0.1444	0.1769	0.146	0.1243	0.0991	0.0554	0.1215	0.212	0.31	0.254	0.204	0.292	0.215	0.127	0.322	0.166	0.1475	0.3974	0.4384	0.621
ASV_4	0.266	0.0734	0.0807	0.104	0.0788	0.07	0.0853	0.0696	0.146	0.063	0.257	0.172	0.152	0.143	0.137	0.232	0.233	0.1842	0.2361	0.2205	0.568
ASV_5	0.055	0.0553	0.0595	0.077	0.1186	0.0402	0.0324	0.0403	0.174	0.085	0.094	0.227	0.319	0.248	0.103	0.331	0.211	0.0732	0.0567	0.337	0.657
ASV_6	0.127	0.0707	0.0824	0.07	0.0867	0.0927	0.0986	0.0928	0.127	0.037	0.18	0.146	0.128	0.123	0.078	0.137	0.106	0.1197	0.2047	0.1786	0.376
ASV_7	0.077	0.0866	0.0799	0.09	0.1039	0.0855	0.0697	0.0679	0.069	0.115	0.132	0.214	0.291	0.198	0.097	0.303	0.171	0.1367	0.2236	0.2524	0.591
ASV_8	0.12	0.0407	0.0429	0.098	0.101	0.0721	0.072	0.0585	0.132	0.037	0.187	0.205	0.086	0.091	0.046	0.141	0.113	0.1358	0.0237	0.1296	0.29
ASV_9	0.077	0.1627	0.0992	0.199	0.1083	0.0965	0.076	0.0781	0.191	0.119	0.198	0.213	0.286	0.213	0.09	0.283	0.098	0.0537	0.1082	0.3963	0.5
ASV_10	0.255	0.2886	0.2118	0.134	0.2695	0.2875	0.3121	0.096	0.168	0.12	0.156	0.221	0.154	0.159	0.113	0.209	0.218	0.2084	0.2442	0.4622	0.492
ASV_11	0.104	0.0764	0.1014	0.222	0.0944	0.1115	0.1952	0.1465	0.173	0.05	0.19	0.232	0.309	0.209	0.114	0.308	0.107	0.2382	0.2359	0.3279	0.473
ASV_12	0.216	0.0582	0.0659	0.137	0.0836	0.0953	0.0599	0.0788	0.15	0.05	0.215	0.187	0.094	0.119	0.121	0.175	0.127	0.1162	0.1546	0.4192	0.442
ASV_13	0.096	0.1145	0.1761	0.155	0.1085	0.1305	0.0829	0.0942	0.167	0.1	0.116	0.222	0.303	0.214	0.104	0.275	0.152	0.1987	0.2574	0.3693	0.459
ASV_14	0.29	0.3316	0.2323	0.169	0.1628	0.2243	0.2696	0.0593	0.121	0.08	0.187	0.186	0.123	0.16	0.145	0.163	0.172	0.2541	0.3353	0.5002	0.595
ASV_15	0.161	0.0498	0.09	0.112	0.1011	0.166	0.0714	0.0685	0.141	0.039	0.186	0.186	0.094	0.116	0.128	0.142	0.091	0.1207	0.1317	0.2042	0.443
ASV_16	0.138	0.1805	0.16	0.065	0.151	0.1539	0.0398	0.1781	0.154	0.128	0.166	0.224	0.252	0.236	0.078	0.286	0.148	0.2359	0.2422	0.2498	0.488
ASV_17	0.241	0.1056	0.1901	0.23	0.1876	0.2259	0.164	0.1291	0.123	0.095	0.263	0.219	0.284	0.221	0.141	0.159	0.102	0.2363	0.2653	0.2409	0.649
ASV_18	0.117	0.1939	0.0874	0.126	0.1474	0.1098	0.2058	0.1225	0.187	0.188	0.17	0.225	0.287	0.23	0.089	0.28	0.184	0.3034	0.2042	0.2748	0.494
ASV_19	0.154	0.0671	0.0634	0.093	0.1115	0.1411	0.1246	0.0834	0.154	0.047	0.171	0.151	0.108	0.12	0.142	0.154	0.087	0.1082	0.1093	0.1295	0.4
ASV_20	0.139	0.1037	0.1095	0.151	0.138	0.0555	0.114	0.1033	0.189	0.181	0.229	0.239	0.222	0.216	0.108	0.309	0.257	0.1005	0.2419	0.2687	0.525
ASV_21	0.149	0.0883	0.1028	0.11	0.1054	0.1653	0.1519	0.0814	0.217	0.045	0.198	0.128	0.12	0.098	0.121	0.111	0.11	0.1418	0.234	0.2563	0.585
ASV_22	0.17	0.1007	0.0894	0.096	0.1184	0.0909	0.065	0.0779	0.233	0.191	0.154	0.239	0.251	0.218	0.133	0.313	0.268	0.2008	0.2645	0.2718	0.475
ASV_23	0.222	0.0752	0.1043	0.11	0.1118	0.1071	0.0548	0.0859	0.142	0.081	0.207	0.174	0.184	0.172	0.13	0.196	0.192	0.136	0.089	0.0984	0.474
ASV_24	0.12	0.1642	0.077	0.085	0.1041	0.1094	0.0334	0.0987	0.143	0.198	0.062	0.222	0.229	0.209	0.108	0.29	0.218	0.1616	0.2119	0.2797	0.848
ASV_25	0.185	0.1506	0.2027	0.17	0.1257	0.1781	0.1547	0.0908	0.16	0.108	0.224	0.185	0.345	0.227	0.191	0.319	0.224	0.2247	0.0895	0.2211	0.736
ASV_26	0.187	0.0484	0.0288	0.14	0.0635	0.0603	0.0497	0.0736	0.167	0.134	0.269	0.211	0.121	0.169	0.127	0.146	0.176	0.1078	0.0899	0.0775	0.627
ASV_27	0.09	0.2532	0.1213	0.075	0.1195	0.1222	0.0667	0.0851	0.25	0.112	0.147	0.209	0.366	0.297	0.112	0.278	0.274	0.1695	0.3215	0.3364	0.765
ASV_28	0.142	0.1333	0.0504	0.117	0.1066	0.1031	0.1239	0.0885	0.118	0.237	0.193	0.132	0.175	0.151	0.123	0.223	0.164	0.1054	0.1735	0.1654	0.455
ASV_29	0.095	0.1918	0.2006	0.327	0.1635	0.1841	0.1413	0.1618	0.284	0.27	0.209	0.254	0.23	0.274	0.134	0.309	0.231	0.188	0.1466	0.2646	0.674
ASV_30	0.044	0.0892	0.1615	0.245	0.1212	0.0698	0.0534	0.1029	0.208	0.083	0.145	0.269	0.331	0.259	0.172	0.327	0.259	0.1221	0.2212	0.2425	0.663
ASV_31	0.134	0.0789	0.0808	0.071	0.0926	0.0763	0.0885	0.0595	0.116	0.085	0.177	0.155	0.103	0.15	0.031	0.16	0.155	0.0905	0.1445	0.1352	0.401
ASV_32	0.147	0.1537	0.1775	0.119	0.1081	0.1763	0.1208	0.0918	0.082	0.222	0.187	0.201	0.308	0.303	0.175	0.281	0.27	0.2775	0.2186	0.2736	0.712
ASV_33	0.172	0.049	0.1691	0.115	0.1726	0.1485	0.1405	0.0915	0.142	0.126	0.21	0.195	0.105	0.181	0.137	0.171	0.279	0.1206	0.1563	0.6138	0.415
ASV_34	0.259	0.1408	0.1601	0.191	0.1029	0.1507	0.1253	0.111	0.155	0.17	0.123	0.284	0.153	0.239	0.192	0.259	0.276	0.1296	0.1802	0.3193	0.998
ASV_35	0.177	0.097	0.1506	0.094	0.1257	0.1203	0.2345	0.1176	0.229	0.208	0.189	0.218	0.348	0.283	0.184	0.343	0.313	0.2986	0.2786	0.2933	0.828
ASV_36	0.276	0.1408	0.1612	0.188	0.1332	0.0996	0.0944	0.0796	0.123	0.113	0.14	0.189	0.145	0.133	0.219	0.278	0.225	0.1545	0.1424	0.3069	0.71
ASV_37	0.136	0.1993	0.1497	0.157	0.0972	0.1687	0.0864	0.0722	0.167	0.253	0.133	0.222	0.299	0.239	0.157	0.264	0.277	0.0611	0.1938	0.1797	0.51
ASV_38	0.108	0.2887	0.0693	0.062	0.1286	0.1391	0.0379	0.1027	0.156	0.288	0.155	0.215	0.295	0.222	0.1	0.244	0.26	0.1568	0.1458	0.2868	0.463
ASV_39	0.273	0.1487	0.2002	0.217	0.2179	0.1065	0.171	0.0737	0.105	0.217	0.037	0.267	0.253	0.23	0.189	0.266	0.204	0.1391	0.2354	0.3138	0.615
ASV_40	0.246	0.0801	0.0996	0.187	0.123	0.103	0.1172	0.0732	0.178	0.096	0.177	0.239	0.138	0.251	0.2	0.293	0.206	0.1542	0.1352	0.1484	0.476
ASV_41	0.163	0.1381	0.162	0.067	0.1071	0.1401	0.0656	0.1071	0.22	0.273	0.155	0.21	0.349	0.2	0.126	0.342	0.316	0.0526	0.2199	0.1805	0.742
ASV_42	0.223	0.0869	0.1475	0.155	0.0999	0.1263	0.1648	0.0818	0.161	0.166	0.116	0.244	0.148	0.195	0.206	0.291	0.206	0.1564	0.1701	0.2297	0.495
ASV_43	0.13	0.2451	0.0982	0.16	0.1395	0.124	0.0814	0.1109	0.193	0.25	0.154	0.212	0.288	0.211	0.131	0.227	0.279	0.1649	0.1898	0.2643	0.499
ASV_44	0.193	0.0368	0.0387	0.138	0.0673	0.0887	0.1153	0.08	0.162	0.169	0.176	0.19	0.168	0.265	0.182	0.278	0.191	0.1885	0.1279	0.2163	0.649
ASV_45	0.159	0.1483	0.1166	0.119	0.1482	0.2231	0.1027	0.0753	0.274	0.237	0.154	0.223	0.396	0.265	0.162	0.352	0.306	0.1542	0.3251	0.2893	0.573
ASV_46	0.086	0.151	0.1914	0.176	0.1433	0.1744	0.1217	0.1651	0.213	0.286	0.12	0.179	0.286	0.226	0.119	0.262	0.3	0.1867	0.2575	0.2781	0.587
ASV_47	0.196	0.037	0.1415	0.108	0.162	0.1025	0.1708	0.0892	0.14	0.119	0.257	0.148	0.166	0.202	0.153	0.272	0.306	0.1485	0.2185	0.2401	0.441
ASV_48	0.245	0.0716	0.0893	0.161	0.0972	0.1701	0.1726	0.0683	0.173	0.098	0.275	0.201	0.138	0.168	0.164	0.201	0.146	0.2139	0.1143	0.1669	0.669
ASV_49	0.19	0.2068	0.1613	0.242	0.1666	0.1616	0.2237	0.1408	0.344	0.153	0.177	0.251	0.223	0.241	0.16	0.231	0.386	0.3427	0.0873	0.3358	0.534
ASV_50	0.213	0.1708	0.1396	0.304	0.1437	0.1658	0.101	0.2001	0.436	0.233	0.596	0.266	0.311	0.346	0.201	0.411	0.38	0.2489	0.2849	0.3018	0.691
ASV_51	0.162	0.0843	0.0904	0.198	0.1183	0.0922	0.1616	0.0618	0.165	0.189	0.232	0.176	0.19	0.192	0.153	0.223	0.273	0.1699	0.0856	0.1499	0.431
ASV_52	0.107	0.1228	0.0845	0.153	0.0837	0.0726	0.062	0.0622	0.293	0.204	0.238	0.227	0.357	0.217	0.146	0.336	0.253	0.2213	0.1081	0.2288	0.688
ASV_53	0.114	0.0838	0.0916	0.06	0.1053	0.0858	0.1208	0.0686	0.106	0.047	0.187	0.144	0.137	0.057	0.069	0.18	0.211	0.0954	0.0812	0.1507	0.386
ASV_54	0.114	0.0169	0.1538	0.173	0.1192	0.1437	0.0848	0.0666	0.302	0.235	0.252	0.289	0.264	0.219	0.174	0.366	0.307	0.2167	0.1778	0.2245	0.596
ASV_55	0.252	0.2106	0.1642	0.202	0.1805	0.1728	0.1473	0.1515	0.314	0.329	0.269	0.383	0.451	0.247	0.274	0.424	0.429	0.2569	0.1943	0.3989	0.993
ASV_56	0.191	0.0843	0.055	0.153	0.123	0.0985	0.1174	0.0699	0.098	0.223	0.169	0.219	0.101	0.214	0.172	0.188	0.111	0.1055	0.076	0.1458	0.741
ASV_57	0.109	0.171	0.1154	0.354	0.1794	0.2117	0.1662	0.1337	0.207	0.258	0.189	0.201	0.302	0.245	0.115	0.251	0.257	0.3068	0.2326	0.2952	0.54
ASV_58	0.237	0.2348	0.1732	0.199	0.2208	0.2104	0.2036	0.1611	0.142	0.216	0.195	0.202	0.216	0.236	0.194	0.289	0.153	0.1913	0.2648	0.3235	0.43
ASV_59	0.228	0.1838	0.1701	0.201	0.2155	0.1361	0.028	0.0292	0.137	0.103	0.137	0.209	0.197	0.16	0.177	0.309	0.126	0.1738	0.2408	0.2944	0.472
ASV_60	0.192	0.2047	0.154	0.118	0.1343	0.1251	0.1275	0.2546	0.326	0.313	0.235	0.291	0.338	0.256	0.133	0.309	0.339	0.3103	0.2328	0.3446	0.714
ASV_61	0.308	0.1485	0.1629	0.231	0.2019	0.0787	0.0262	0.0551	0.259	0.17	0.292	0.252	0.275	0.315	0.268	0.397	0.232	0.1379	0.2432	0.2763	0.525
ASV_62	0.215	0.1242	0.0865	0.143	0.1534	0.1064	0.1041	0.1883	0.341	0.325	0.227	0.27	0.434	0.286	0.184	0.418	0.398	0.1155	0.1022	0.3536	0.702
ASV_63	0.214	0.3059	0.0616	0.187	0.0618	0.1481	0.1062	0.1134	0.328	0.304	0.236	0.339	0.384	0.274	0.189	0.374	0.409	0.1351	0.1802	0.311	0.714
ASV_64	0.267	0.0985	0.1323	0.236	0.1325	0.1353	0.0642	0.0971	0.145	0.2	0.281	0.233	0.262	0.311	0.202	0.337	0.277	0.1493	0.243	0.2832	0.489
ASV_65	0.13	0.1532	0.076	0.235	0.1395	0.1452	0.1345	0.5233	0.306	0.288	0.224	0.262	0.286	0.227	0.12	0.273	0.337	0.1795	0.257	0.5694	0.654
ASV_66	0.207	0.0902	0.0438	0.145	0.1078	0.0789	0.0822	0.1013	0.121	0.166	0.198	0.134	0.203	0.197	0.187	0.271	0.258	0.1783	0.1266	0.1567	0.689
ASV_67	0.17	0.0716	0.1191	0.153	0.1137	0.0969	0.1466	0.0821	0.133	0.144	0.178	0.147	0.142	0.178	0.195	0.287	0.237	0.1261	0.1383	0.1667	0.426
ASV_68	0.11	0.2217	0.1254	0.284	0.0999	0.1577	0.1498	0.118	0.233	0.32	0.185	0.159	0.313	0.216	0.1	0.23	0.246	0.2381	0.2585	0.2791	0.566
ASV_69	0.15	0.0772	0.0993	0.092	0.1532	0.0953	0.1455	0.0927	0.106	0.071	0.175	0.167	0.084	0.161	0.134	0.157	0.097	0.1419	0.1189	0.2072	0.348
ASV_70	0.153	0.1163	0.1261	0.156	0.1819	0.0999	0.0908	0.114	0.251	0.1	0.2	0.264	0.306	0.211	0.183	0.33	0.272	0.2354	0.0712	0.2309	0.673
ASV_71	0.107	0.0914	0.1149	0.157	0.1467	0.094	0.1874	0.1113	0.104	0.122	0.161	0.111	0.186	0.144	0.164	0.228	0.158	0.1342	0.1056	0.1647	0.362
ASV_72	0.087	0.1987	0.125	0.175	0.118	0.1596	0.0979	0.1022	0.307	0.27	0.175	0.254	0.405	0.239	0.161	0.299	0.249	0.2063	0.0346	0.2061	0.612
ASV_73	0.091	0.15	0.1791	0.206	0.2614	0.109	0.1709	0.1423	0.32	0.228	0.25	0.204	0.438	0.231	0.18	0.323	0.274	0.262	0.2123	0.3319	0.605
ASV_74	0.181	0.0772	0.0872	0.135	0.1188	0.0702	0.0959	0.0803	0.13	0.151	0.261	0.21	0.182	0.214	0.15	0.23	0.204	0.1217	0.1021	0.1332	0.504
ASV_75	0.099	0.0959	0.1577	0.074	0.1672	0.2774	0.2213	0.0851	0.103	0.054	0.176	0.146	0.119	0.312	0.074	0.179	0.188	0.1512	0.2042	0.4605	0.451
ASV_76	0.046	0.1148	0.1603	0.184	0.1387	0.113	0.0983	0.1016	0.204	0.205	0.128	0.172	0.264	0.21	0.119	0.287	0.186	0.2366	0.2838	0.2977	0.544
ASV_77	0.167	0.1217	0.1808	0.075	0.2209	0.2289	0.2076	0.1259	0.103	0.122	0.15	0.144	0.09	0.146	0.158	0.193	0.104	0.2425	0.2116	0.2796	0.344
ASV_78	0.238	0.2238	0.2019	0.188	0.2204	0.2102	0.1868	0.1067	0.319	0.293	0.295	0.311	0.438	0.255	0.292	0.397	0.39	0.2973	0.2081	0.2903	0.777
ASV_79	0.161	0.1656	0.1626	0.198	0.1906	0.2022	0.2285	0.1623	0.341	0.302	0.211	0.32	0.409	0.239	0.207	0.331	0.377	0.3471	0.1926	0.333	0.765
ASV_80	0.204	0.0949	0.2622	0.138	0.2279	0.3026	0.178	0.139	0.134	0.179	0.171	0.159	0.178	0.154	0.194	0.272	0.19	0.2326	0.2856	0.3437	0.479
ASV_81	0.208	0.1837	0.2334	0.236	0.2751	0.2257	0.0518	0.0426	0.316	0.235	0.225	0.293	0.381	0.241	0.264	0.301	0.352	0.2345	0.3055	0.2665	0.739
ASV_82	0.19	0.1084	0.2186	0.141	0.2238	0.1699	0.1552	0.056	0.149	0.164	0.144	0.167	0.183	0.133	0.214	0.271	0.163	0.1067	0.1986	0.3344	0.448
ASV_83	0.255	0.2539	0.1732	0.366	0.2216	0.194	0.1589	0.1913	0.342	0.496	0.456	0.276	0.411	0.36	0.318	0.285	0.443	0.3237	0.24	0.2885	0.611
ASV_84	0.191	0.1628	0.1446	0.264	0.1481	0.1282	0.2171	0.1316	0.379	0.29	0.216	0.287	0.374	0.276	0.223	0.397	0.375	0.2806	0.3166	0.2794	0.648
ASV_85	0.191	0.0961	0.0901	0.165	0.1653	0.0682	0.1809	0.0486	0.139	0.185	0.23	0.18	0.214	0.244	0.211	0.253	0.182	0.1485	0.1326	0.1768	0.413
ASV_86	0.238	0.0236	0.05	0.211	0.054	0.081	0.0662	0.1386	0.159	0.219	0.151	0.224	0.214	0.263	0.229	0.305	0.231	0.1201	0.1212	0.2147	0.462
ASV_87	0.194	0.1346	0.0466	0.359	0.1546	0.1132	0.1136	0.0665	0.285	0.272	0.186	0.279	0.447	0.253	0.245	0.357	0.408	0.1642	0.2635	0.2517	0.618
ASV_88	0.201	0.0966	0.0379	0.164	0.1131	0.0713	0.0527	0.0648	0.146	0.141	0.164	0.191	0.202	0.243	0.189	0.249	0.274	0.165	0.1086	0.146	0.449
ASV_89	0.093	0.1663	0.0598	0.296	0.048	0.1795	0.0806	0.1139	0.259	0.274	0.139	0.141	0.291	0.249	0.11	0.26	0.234	0.0695	0.2006	0.1657	0.424
ASV_90	0.161	0.1416	0.1693	0.262	0.1927	0.0949	0.1512	0.1174	0.392	0.241	0.251	0.227	0.43	0.231	0.191	0.336	0.334	0.1851	0.1624	0.2388	0.613
ASV_91	0.202	0.0568	0.0564	0.232	0.1566	0.0715	0.1499	0.1035	0.147	0.222	0.293	0.183	0.207	0.239	0.249	0.346	0.286	0.1338	0.1133	0.1979	0.63
ASV_92	0.114	0.1902	0.1968	0.116	0.1352	0.164	0.2036	0.1218	0.172	0.09	0.166	0.242	0.139	0.228	0.179	0.289	0.299	0.334	0.2172	0.3354	0.607
ASV_93	0.189	0.0439	0.092	0.154	0.0744	0.0522	0.2509	0.0527	0.148	0.135	0.264	0.244	0.117	0.179	0.203	0.205	0.146	0.1094	0.0636	0.2632	0.498
ASV_94	0.033	0.2629	0.2474	0.368	0.1632	0.1401	0.173	0.1173	0.268	0.249	0.13	0.133	0.276	0.237	0.091	0.247	0.216	0.2817	0.3113	0.3016	0.484
ASV_95	0.23	0.0744	0.075	0.215	0.1585	0.0942	0.1212	0.0557	0.215	0.227	0.28	0.208	0.232	0.256	0.213	0.319	0.308	0.1145	0.1214	0.1561	0.472
ASV_96	0.075	0.1069	0.1815	0.241	0.2078	0.1821	0.2673	0.1649	0.299	0.156	0.13	0.252	0.278	0.211	0.105	0.301	0.262	0.3178	0.2762	0.4431	0.675
ASV_97	0.231	0.0846	0.0937	0.193	0.1175	0.0991	0.217	0.1825	0.165	0.22	0.221	0.242	0.245	0.114	0.124	0.262	0.239	0.1224	0.0927	0.2092	0.55
ASV_98	0.149	0.0899	0.0819	0.145	0.0958	0.0824	0.0856	0.087	0.166	0.146	0.227	0.117	0.134	0.542	0.117	0.247	0.27	0.0864	0.0865	0.1085	0.693
ASV_99	0.03	0.0588	0.1451	0.118	0.1307	0.1011	0.0959	0.1469	0.22	0.336	0.122	0.232	0.292	0.202	0.06	0.28	0.203	0.2404	0.2087	0.25	0.536
ASV_100	0.232	0.1568	0.1971	0.214	0.1625	0.1101	0.1575	0.0395	0.2	0.23	0.273	0.238	0.247	0.244	0.223	0.286	0.235	0.1398	0.0425	0.223	0.5
ASV_101	0.14	0.2119	0.1919	0.313	0.2738	0.2381	0.2161	0.166	0.195	0.267	0.174	0.208	0.336	0.232	0.164	0.308	0.246	0.3385	0.2528	0.3344	0.734
ASV_102	0.151	0.12	0.1212	0.214	0.1384	0.1476	0.1681	0.0711	0.26	0.227	0.191	0.24	0.386	0.21	0.212	0.35	0.344	0.2681	0.1753	0.2622	0.703
ASV_103	0.214	0.0735	0.2011	0.142	0.1296	0.084	0.1096	0.0714	0.188	0.188	0.343	0.217	0.153	0.18	0.241	0.281	0.231	0.1077	0.1469	0.2186	0.561
ASV_104	0.142	0.2071	0.2229	0.16	0.2118	0.2398	0.1487	0.0903	0.257	0.298	0.141	0.174	0.292	0.225	0.168	0.362	0.353	0.2956	0.2757	0.2849	0.693
ASV_105	0.216	0.1071	0.1665	0.201	0.1335	0.1263	0.1622	0.047	0.197	0.236	0.268	0.228	0.241	0.253	0.232	0.329	0.278	0.1862	0.2053	0.262	0.464
ASV_106	0.14	0.2671	0.1645	0.214	0.1773	0.1373	0.0339	0.2041	0.396	0.33	0.223	0.251	0.39	0.294	0.104	0.304	0.43	0.2951	0.2313	0.386	0.618
ASV_107	0.213	0.1657	0.1878	0.167	0.2354	0.1169	0.1896	0.0558	0.158	0.21	0.146	0.24	0.171	0.246	0.191	0.292	0.277	0.2955	0.1963	0.3025	0.464
ASV_108	0.252	0.0697	0.1244	0.184	0.1173	0.0657	0.109	0.0556	0.182	0.239	0.149	0.196	0.269	0.232	0.226	0.283	0.275	0.1568	0.2322	0.2148	0.489
ASV_109	0.188	0.2299	0.1199	0.202	0.1703	0.147	0.1916	0.1296	0.401	0.28	0.221	0.266	0.405	0.371	0.188	0.393	0.433	0.2879	0.2262	0.2998	0.756
ASV_110	0.179	0.0828	0.0387	0.29	0.08	0.0532	0.0471	0.0213	0.36	0.262	0.128	0.253	0.385	0.26	0.168	0.333	0.373	0.0648	0.0718	0.0446	0.597
ASV_111	0.22	0.0782	0.1402	0.21	0.1246	0.0921	0.1009	0.0856	0.152	0.226	0.256	0.204	0.265	0.243	0.198	0.269	0.221	0.1313	0.2055	0.1793	0.493
ASV_112	0.223	0.0828	0.1039	0.217	0.094	0.0809	0.1653	0.0897	0.21	0.163	0.224	0.226	0.222	0.284	0.22	0.231	0.173	0.1414	0.0368	0.1362	0.478
ASV_113	0.145	0.1815	0.1688	0.206	0.1578	0.1273	0.1164	0.183	0.337	0.269	0.19	0.211	0.42	0.231	0.119	0.395	0.403	0.2879	0.259	0.3437	0.627
ASV_114	0.127	0.3189	0.2396	0.382	0.2203	0.197	0.2102	0.1142	0.349	0.261	0.213	0.174	0.398	0.2	0.133	0.367	0.343	0.2381	0.2726	0.3751	0.667
ASV_115	0.191	0.0913	0.173	0.189	0.18	0.0541	0.104	0.094	0.169	0.233	0.262	0.174	0.198	0.24	0.216	0.293	0.27	0.1747	0.0399	0.1663	0.428
ASV_116	0.099	0.0626	0.0974	0.112	0.0901	0.121	0.0736	0.0382	0.292	0.145	0.124	0.174	0.247	0.255	0.117	0.239	0.155	0.1343	0.2548	0.2785	0.579
ASV_117	0.151	0.1084	0.1458	0.131	0.1813	0.1364	0.1511	0.1196	0.126	0.189	0.141	0.213	0.097	0.207	0.152	0.183	0.125	0.3766	0.0372	0.3608	0.559
ASV_118	0.148	0.1609	0.2226	0.263	0.1437	0.2392	0.1425	0.123	0.369	0.06	0.135	0.183	0.348	0.248	0.175	0.344	0.285	0.2994	0.3677	0.418	0.812
ASV_119	0.217	0.0872	0.077	0.189	0.1402	0.0989	0.1143	0.0798	0.21	0.214	0.248	0.215	0.219	0.12	0.2	0.284	0.278	0.1431	0.077	0.173	0.489
ASV_120	0.169	0.1446	0.1616	0.232	0.1584	0.1528	0.0366	0.1639	0.351	0.193	0.162	0.294	0.373	0.224	0.194	0.339	0.265	0.1664	0.3391	0.3197	0.778
ASV_121	0.191	0.0963	0.0891	0.178	0.1007	0.093	0.1107	0.0846	0.153	0.22	0.182	0.237	0.23	0.182	0.136	0.247	0.236	0.107	0.1828	0.1775	0.586
ASV_122	0.081	0.0998	0.1687	0.217	0.1502	0.1631	0.1212	0.1122	0.249	0.18	0.142	0.23	0.247	0.233	0.156	0.315	0.213	0.2335	0.2408	0.2454	0.606
ASV_123	0.271	0.0652	0.0898	0.148	0.0823	0.0662	0.0445	0.0699	0.158	0.137	0.229	0.23	0.098	0.161	0.127	0.197	0.285	0.1025	0.0632	0.0631	0.445
ASV_124	0.197	0.069	0.0698	0.149	0.0762	0.0801	0.1222	0.0839	0.176	0.171	0.204	0.198	0.131	0.182	0.172	0.219	0.202	0.0874	0.1505	0.1525	0.393
ASV_125	0.132	0.1869	0.1866	0.288	0.1415	0.1837	0.217	0.1257	0.27	0.237	0.198	0.183	0.37	0.267	0.172	0.282	0.331	0.2192	0.3968	0.3741	0.726
ASV_126	0.144	0.0935	0.1693	0.145	0.1709	0.1567	0.0766	0.171	0.256	0.248	0.21	0.281	0.358	0.245	0.236	0.392	0.3	0.224	0.3755	0.4666	0.739
ASV_127	0.161	0.1623	0.1964	0.147	0.1875	0.1806	0.0685	0.1029	0.245	0.254	0.148	0.289	0.409	0.221	0.246	0.356	0.341	0.2458	0.3602	0.3274	0.744
ASV_128	0.181	0.0839	0.0692	0.152	0.0534	0.0751	0.2122	0.0848	0.164	0.188	0.206	0.193	0.167	0.22	0.182	0.283	0.245	0.1192	0.0602	0.1961	0.404
ASV_129	0.201	0.0902	0.0577	0.173	0.091	0.0441	0.0174	0.0448	0.175	0.176	0.15	0.209	0.197	0.216	0.189	0.297	0.251	0.1177	0.0411	0.1518	0.429
ASV_130	0.153	0.2858	0.1878	0.151	0.1534	0.2209	0.2307	0.1151	0.403	0.323	0.225	0.258	0.388	0.232	0.22	0.361	0.339	0.2204	0.2993	0.3416	0.696
ASV_131	0.212	0.0557	0.0312	0.167	0.065	0.0633	0.0193	0.0371	0.198	0.175	0.158	0.188	0.203	0.19	0.179	0.303	0.289	0.2041	0.0607	0.1674	0.443
ASV_132	0.148	0.0304	0.0328	0.246	0.0235	0.0543	0.0335	0.0308	0.359	0.29	0.199	0.229	0.419	0.25	0.194	0.388	0.374	0.0284	0.0228	0.0246	0.721
ASV_133	0.197	0.0662	0.036	0.174	0.1047	0.0774	0.0921	0.0616	0.187	0.189	0.107	0.123	0.194	0.19	0.206	0.29	0.255	0.1225	0.1889	0.1707	0.419
ASV_134	0.111	0.077	0.1271	0.227	0.0983	0.1319	0.0503	0.0997	0.298	0.241	0.183	0.188	0.329	0.238	0.126	0.284	0.279	0.2405	0.2653	0.2409	0.58
ASV_135	0.079	0.2818	0.2212	0.258	0.1499	0.22	0.0759	0.0856	0.284	0.258	0.163	0.149	0.311	0.217	0.103	0.268	0.272	0.2604	0.2788	0.3014	0.57
ASV_136	0.196	0.1087	0.0842	0.238	0.1025	0.0825	0.1009	0.0746	0.186	0.22	0.163	0.199	0.203	0.26	0.218	0.287	0.268	0.116	0.0703	0.1232	0.436
ASV_137	0.168	0.0563	0.0868	0.204	0.0449	0.0787	0.0393	0.0283	0.418	0.324	0.19	0.244	0.448	0.207	0.217	0.379	0.409	0.0428	0.0738	0.0376	0.717
ASV_138	0.189	0.0879	0.1303	0.181	0.1118	0.1083	0.0278	0.0911	0.157	0.225	0.227	0.075	0.199	0.21	0.197	0.276	0.296	0.1284	0.1406	0.1214	0.932
ASV_139	0.193	0.0576	0.1267	0.141	0.0481	0.0486	0.0939	0.0502	0.179	0.161	0.208	0.133	0.122	0.196	0.155	0.217	0.141	0.0952	0.024	0.141	0.347
ASV_140	0.1	0.0735	0.0985	0.149	0.1285	0.0946	0.1236	0.1074	0.229	0.118	0.147	0.264	0.356	0.274	0.186	0.34	0.264	0.2154	0.1842	0.4608	0.63
ASV_141	0.148	0.2478	0.1882	0.21	0.1388	0.2469	0.1033	0.0988	0.377	0.024	0.235	0.269	0.371	0.261	0.205	0.361	0.359	0.2787	0.3247	0.3324	0.683
ASV_142	0.152	0.0776	0.0709	0.185	0.0909	0.0826	0.0786	0.0718	0.12	0.198	0.214	0.047	0.202	0.203	0.164	0.23	0.238	0.0847	0.1614	0.1647	0.425
ASV_143	0.089	0.1039	0.064	0.205	0.0938	0.0869	0.0857	0.0924	0.151	0.248	0.235	0.187	0.214	0.222	0.174	0.265	0.328	0.089	0.1697	0.1655	0.425
ASV_144	0.043	0.2468	0.1603	0.205	0.2009	0.1647	0.2369	0.1677	0.267	0.13	0.123	0.161	0.238	0.163	0.096	0.318	0.225	0.3524	0.1488	0.377	0.692
ASV_145	0.123	0.1166	0.065	0.086	0.1113	0.0938	0.0944	0.0888	0.113	0.057	0.182	0.065	0.095	0.077	0.101	0.131	0.181	0.1075	0.1533	0.1364	0.58
ASV_146	0.036	0.1007	0.0812	0.254	0.0922	0.091	0.039	0.1465	0.235	0.139	0.221	0.147	0.333	0.224	0.167	0.372	0.273	0.1257	0.1071	0.1507	0.544
ASV_147	0.112	0.1252	0.1133	0.156	0.0898	0.1301	0.1689	0.1263	0.231	0.229	0.095	0.19	0.186	0.219	0.166	0.311	0.349	0.2326	0.3218	0.3386	0.828
ASV_148	0.175	0.0772	0.1124	0.185	0.0934	0.0838	0.1133	0.0701	0.159	0.184	0.214	0.159	0.133	0.166	0.168	0.231	0.15	0.109	0.1534	0.1674	0.349
ASV_149	0.205	0.072	0.0795	0.184	0.0825	0.0826	0.145	0.0745	0.185	0.197	0.205	0.047	0.128	0.178	0.185	0.263	0.228	0.131	0.1153	0.1504	0.435
ASV_150	0.079	0.1032	0.0945	0.247	0.0976	0.1293	0.1169	0.0792	0.2	0.285	0.118	0.174	0.275	0.248	0.112	0.261	0.259	0.1636	0.3949	0.3851	0.429
ASV_151	0.214	0.0941	0.1344	0.148	0.0994	0.0924	0.0957	0.0836	0.195	0.25	0.187	0.222	0.169	0.241	0.236	0.288	0.25	0.1247	0.0691	0.116	0.461
ASV_152	0.148	0.1898	0.1788	0.103	0.1919	0.1437	0.15	0.1156	0.31	0.237	0.244	0.233	0.349	0.219	0.166	0.342	0.322	0.3243	0.2171	0.3304	0.605
ASV_153	0.178	0.12	0.0668	0.134	0.0903	0.0847	0.116	0.0616	0.118	0.167	0.178	0.179	0.155	0.166	0.153	0.221	0.154	0.1516	0.042	0.1507	0.379
ASV_154	0.079	0.061	0.0442	0.275	0.0377	0.0852	0.0613	0.053	0.327	0.324	0.157	0.193	0.35	0.246	0.119	0.309	0.257	0.0582	0.0498	0.0447	0.667
ASV_155	0.191	0.0536	0.0605	0.149	0.0885	0.0663	0.0871	0.053	0.135	0.201	0.212	0.186	0.183	0.204	0.237	0.277	0.252	0.1302	0.0818	0.1209	0.441
ASV_156	0.101	0.1555	0.1263	0.16	0.1437	0.1716	0.0484	0.1159	0.432	0.247	0.216	0.216	0.298	0.187	0.134	0.35	0.359	0.3002	0.2416	0.3798	0.586
ASV_157	0.044	0.042	0.0915	0.125	0.0664	0.0898	0.063	0.0465	0.268	0.289	0.123	0.133	0.276	0.266	0.107	0.212	0.223	0.1449	0.0932	0.1321	0.398
ASV_158	0.167	0.0633	0.096	0.183	0.0612	0.0757	0.0693	0.0645	0.189	0.217	0.165	0.081	0.21	0.205	0.204	0.263	0.286	0.1303	0.0478	0.1851	0.528
ASV_159	0.048	0.0835	0.1809	0.098	0.2213	0.2147	0.1534	0.103	0.355	0.041	0.183	0.224	0.279	0.242	0.15	0.321	0.356	0.293	0.2939	0.3336	0.541

## Sheet: Fig.3C-3F
Group	Day	RS Log (CFU/g)	SynCom Log (CFU/g)
LP	1	6.42547	8.18234
LP	1	6.5589	8.16899
LP	1	6.55384	8.13354
LP	1	6.56309	7.99811
LP	1	6.44464	7.99584
LP	1	6.58627	8.01424
LP	1	6.52223	8.07429
LP	3	6.3956	8.2769
LP	3	6.27944	8.20702
LP	3	6.33718	8.25957
LP	3	6.26614	8.29384
LP	3	6.21878	8.20995
LP	3	6.37876	8.36531
LP	3	6.23313	8.39794
LP	5	6.46502	8.32621
LP	5	6.52892	8.29101
LP	5	6.51746	8.34199
LP	5	6.64947	8.25527
LP	5	6.49336	8.41644
LP	5	6.56988	8.44933
LP	5	6.60991	8.36442
HP	1	6.05883	8.50905
HP	1	6.21031	8.45752
HP	1	6.14722	8.41879
HP	1	6.09691	8.45897
HP	1	6.19604	8.42813
HP	1	6.14722	8.49512
HP	1	6.0156	8.46471
HP	3	5.92543	8.48535
HP	3	5.989	8.55354
HP	3	5.87676	8.46613
HP	3	6.13033	8.47848
HP	3	6.09691	8.52724
HP	3	5.98704	8.51851
HP	3	5.87233	8.46939
HP	5	5.95677	8.54407
HP	5	5.99745	8.47712
HP	5	6.12419	8.50559
HP	5	6.06846	8.48542
HP	5	6.16095	8.46386
HP	5	6.26854	8.55125
HP	5	6.25254	8.44932
MP	1	6.41218	8.15177
MP	1	6.31885	8.10712
MP	1	6.29069	8.25895
MP	1	6.41931	8.28796
MP	1	6.40923	8.10395
MP	1	6.28584	8.19263
MP	1	6.365	8.06478
MP	3	6.19079	8.20274
MP	3	6.22715	8.21252
MP	3	6.3372	8.26518
MP	3	6.29144	8.21576
MP	3	6.27539	8.26081
MP	3	6.26393	8.2597
MP	3	6.36027	8.27699
MP	5	6.53217	8.49136
MP	5	6.27699	8.46584
MP	5	6.542	8.47823
MP	5	6.33155	8.42639
MP	5	6.35724	8.37291
MP	5	6.51004	8.35735
MP	5	6.29065	8.40962
WW	1	6.593	8.37174
WW	1	6.48586	8.40196
WW	1	6.51188	8.34818
WW	1	6.48082	8.3557
WW	1	6.57926	8.28874
WW	1	6.57823	8.22185
WW	3	6.24238	8.36826
WW	3	6.30358	8.3827
WW	3	6.37446	8.36834
WW	3	6.3662	8.43933
WW	3	6.27875	8.35243
WW	3	6.26996	8.43209
WW	3	6.35751	8.41
WW	5	6.52269	8.43933
WW	5	6.55364	8.45893
WW	5	6.41762	8.41116
WW	5	6.45652	8.41373
WW	5	6.58341	8.37432
WW	5	6.34554	8.37131
NP	1	6.40114	8.29001
NP	1	6.7329	8.01998
NP	1	6.56944	8.15739
NP	1	6.50586	8.38435
NP	1	6.25097	7.97093
NP	1	6.10586	8.13687
NP	1	6.37485	7.97753
NP	3	6.081	8.06844
NP	3	5.97144	8.2008
NP	3	6.57341	7.92449
NP	3	6.49029	8.06885
NP	3	6.38145	8.29825
NP	3	6.37736	8.2581
NP	3	6.16482	8.13286
NP	5	6.9356	8.38037
NP	5	7.0374	8.33508
NP	5	7.08079	8.26553
NP	5	6.94461	8.19717
NP	5	6.96455	8.24542
NP	5	6.50018	8.28363
NP	5	6.57211	8.35244

## Sheet: Fig.4A
ID	Traeatment	Plant	Day	Disease_incidence(%)	Sd
NPRS	NPRS	eggplant	10	0.108108	0.0158728
WRS	WRS	eggplant	10	0.0232558	0.0185714
PRS	PRS	eggplant	10	0	0
NPRS	NPRS	eggplant	15	0.189189	0.0183958
WRS	WRS	eggplant	15	0.0232558	0.0185714
PRS	PRS	eggplant	15	0	0
NPRS	NPRS	eggplant	20	0.297297	0.0201056
WRS	WRS	eggplant	20	0.0930233	0.0166056
PRS	PRS	eggplant	20	0	0
NPRS	NPRS	eggplant	25	0.297297	0.0201056
WRS	WRS	eggplant	25	0.139535	0.0216056
PRS	PRS	eggplant	25	0	0
NPRS	NPRS	eggplant	30	0.297297	0.0201056
PRS	PRS	eggplant	30	0	0
WRS	WRS	eggplant	30	0.139535	0.0201056
NPRS	NPRS	pepper	10	0	0
WRS	WRS	pepper	10	0	0
PRS	PRS	pepper	10	0.0277778	0.0180017
NPRS	NPRS	pepper	15	0.0285714	0.0185714
WRS	WRS	pepper	15	0	0
PRS	PRS	pepper	15	0.0277778	0.0180017
NPRS	NPRS	pepper	20	0.142857	0.0163367
WRS	WRS	pepper	20	0.0263158	0.0285714
PRS	PRS	pepper	20	0.0277778	0.0180017
NPRS	NPRS	pepper	25	0.2	0.0185714
WRS	WRS	pepper	25	0.133158	0.0285714
PRS	PRS	pepper	25	0.0277778	0.0180017
NPRS	NPRS	pepper	30	0.228571	0.0329364
PRS	PRS	pepper	30	0.0277778	0.0180017
WRS	WRS	pepper	30	0.133158	0.0285714
NPRS	NPRS	tomato	10	0.15625	0.0339792
WRS	WRS	tomato	10	0.0967742	0.0166508
PRS	PRS	tomato	10	0	0
NPRS	NPRS	tomato	15	0.3125	0.0195714
WRS	WRS	tomato	15	0.0967742	0.0166508
PRS	PRS	tomato	15	0	0
NPRS	NPRS	tomato	20	0.34375	0.0205714
WRS	WRS	tomato	20	0.193548	0.0268728
PRS	PRS	tomato	20	0	0
NPRS	NPRS	tomato	25	0.375	0.0205714
WRS	WRS	tomato	25	0.322581	0.0258928
PRS	PRS	tomato	25	0	0
NPRS	NPRS	tomato	30	0.40625	0.0305714
PRS	PRS	tomato	30	0	0
WRS	WRS	tomato	30	0.322581	0.0258928

## Sheet: Fig.4B
Group	Treat	Log (CFU/g)
pep_p	16S	8.70044
pep_p	16S	9.9648
pep_p	16S	9.31197
pep_p	16S	9.65458
pep_p	16S	10.0566
pep_p	16S	9.98115
pep_p	16S	9.93915
pep_p	16S	9.31029
pep_np	16S	9.37374
pep_np	16S	8.68872
pep_np	16S	8.60802
pep_np	16S	8.81453
pep_np	16S	8.68249
pep_np	16S	8.50206
pep_np	16S	8.64368
pep_np	16S	9.10227
egg_p	16S	9.61247
egg_p	16S	10.0233
egg_p	16S	9.7136
egg_p	16S	9.21325
egg_p	16S	8.68882
egg_p	16S	9.84892
egg_p	16S	10.0098
egg_p	16S	9.48915
egg_np	16S	8.54418
egg_np	16S	8.73699
egg_np	16S	8.99417
egg_np	16S	8.58882
egg_np	16S	9.02506
egg_np	16S	9.16351
egg_np	16S	8.17783
egg_np	16S	8.26247
tom_p	16S	9.28627
tom_p	16S	9.92654
tom_p	16S	9.73775
tom_p	16S	9.51982
tom_p	16S	8.57387
tom_p	16S	9.73933
tom_p	16S	9.49856
tom_p	16S	9.90455
tom_np	16S	9.21725
tom_np	16S	9.48802
tom_np	16S	9.15484
tom_np	16S	9.65912
tom_np	16S	9.03681
tom_np	16S	9.16179
tom_np	16S	9.24019
tom_np	16S	9.16167
pep_p	filC	5.98704
pep_p	filC	3.94836
pep_p	filC	5.85766
pep_p	filC	6.04333
pep_p	filC	5.42262
pep_p	filC	5.61697
pep_p	filC	3.82859
pep_p	filC	5.82643
pep_np	filC	6.16898
pep_np	filC	7.03455
pep_np	filC	7.19278
pep_np	filC	7.0756
pep_np	filC	7.36613
pep_np	filC	6.87281
pep_np	filC	6.82121
pep_np	filC	7.31954
egg_p	filC	5.45168
egg_p	filC	6.33158
egg_p	filC	6.96547
egg_p	filC	5.69915
egg_p	filC	5.00637
egg_p	filC	5.21844
egg_p	filC	6.32095
egg_p	filC	5.98122
egg_np	filC	7.1051
egg_np	filC	7.33495
egg_np	filC	7.11409
egg_np	filC	6.28409
egg_np	filC	6.54556
egg_np	filC	6.82432
egg_np	filC	6.76558
egg_np	filC	6.55465
tom_p	filC	6.16674
tom_p	filC	6.02987
tom_p	filC	6.26879
tom_p	filC	5.38264
tom_p	filC	5.12527
tom_p	filC	4.69139
tom_p	filC	6.05613
tom_p	filC	5.71039
tom_np	filC	7.49584
tom_np	filC	7.37348
tom_np	filC	7.62686
tom_np	filC	7.42947
tom_np	filC	7.14934
tom_np	filC	7.44319
tom_np	filC	7.57606
tom_np	filC	7.46819

## Sheet: Fig.4D
Group	Disease_incidence(%)
NP	67.5332
NP	73.7877
NP	75.2666
NP	76.8326
NP	75.3612
NP	63.3337
NP	77.4383
NP	61.7142
P	32.773
P	22.1724
P	21.9058
P	18.657
P	27.667
P	16.3339
P	15.104
P	30.7251
Control	38.1164
Control	55.5809
Control	51.6669
Control	42.4195
Control	61.4658
Control	53.3431
Control	40.9438
Control	73.4636

## Sheet: Fig.S5
Group	Disease_incidence(%)
NPRS	67.5332
NPRS	73.7877
NPRS	65.2666
NPRS	76.8326
NPRS	75.3612
NPRS	63.3337
NPRS	66.4383
NPRS	61.7142
PRS	77.773
PRS	67.1724
PRS	66.9058
PRS	63.657
PRS	72.667
PRS	61.3339
PRS	60.104
PRS	75.7251
WRS	58.1164
WRS	55.5809
WRS	51.6669
WRS	22.4195
WRS	61.4658
WRS	53.3431
WRS	40.9438
WRS	73.4636

## Sheet: Fig.S6
Group	RS Log (CFU/g)	16s Log (CFU/g)
P	6.89	10.7549
P	6.67	10.8482
P	6.96	10.6685
P	6.7	10.8419
P	6.58	10.6823
P	6.52	10.685
P	6.52	10.7192
P	7.66	10.9403
P	7.38	10.8041
NP	8.02	10.6155
NP	8.31	10.6692
NP	7.94	10.7824
NP	8.27	10.5852
NP	8.5	10.6726
NP	7.74	10.761
NP	7.76	10.5165
NP	9.11	10.6007
NP	10	10.9517
